# Supplementary material for: Genome Scan Analysis for Advancing Knowledge and Conservation Strategies of Primitivo Clones (Vitis vinifera L.)
Source: Plants (Basel). 2025 Feb 2;14(3):437. doi: 10.3390/plants14030437 (PMC11821234; doi:10.3390/plants14030437)
Supplement: Supplementary file 1 [file plants-14-00437-s001.zip]

Archive with 4 entries (4 files):
- Supplementary Figure S1.jpg
- Supplementary Figure S2.jpeg
- Supplementary Figure S3.jpeg
- Supplementary Tables.xlsx
