# Supplementary material for: Genome Scan Analysis for Advancing Knowledge and Conservation Strategies of Primitivo Clones (Vitis vinifera L.)
Source: Plants (Basel). 2025 Feb 2;14(3):437. doi: 10.3390/plants14030437 (PMC11821234; doi:10.3390/plants14030437)
Supplement: Supplementary file 1 [file plants-14-00437-s001.zip › Supplementary Tables.xlsx]

## Sheet: Table S1
	Italian National Register of Vine Varieties code	Code	Real fertility	Yield (kg/vine)	Bunch (n/plant)	Bunch weight (hg)	Berry weight (g)	Pruning wood weight (kg/vine)	Ravaz index (Yield/Pruning weight)	Sampling site	Province	Latitude	Longitude
	UBA 55/A	PR_46	1.5	5.4	16	3.369	2.35	1.65	3.27	Gioia del Colle	BA	40.8372	16.9038
	UBA 46/H	PR_47	1.41	5.28	15	3.524	2.56	1.55	3.4	Gioia del Colle	BA	40.831	16.9055
	UBA 47/A	PR_48	1.36	4.54	14	3.169	2.37	1.6	2.83	Gioia del Colle	BA	40.8264	16.8887
	UBA 47/B	PR_49	1.58	4.32	15	2.749	2.2	1.4	3.08	Bari	BA	41.1071	16.8289
		PR_50	1.28	2.56	12	2.856	1.28	1.2	2.13333	Torricella	TA	40.3479	17.498
		PR_51	1.32	2.47	11	2.9631	1.29	1.23	2.00813	Lizzano	TA	40.3861	17.4538
		PR_52	1.62	4.21	13	2.954	2.12	1.32	3.18939	Crispiano	TA	40.5923	17.1872
		PR_53	1.21	3.41	12	2.413	1.08	0.99	3.44444	Crispiano	TA	40.5946	17.1873
	CDTA19	PR_54	1.15	3.59	11	2.3245	0.9	0.85	4.22	Crispiano	TA	40.5968	17.2022
		PR_55	1.25	2.58	12	3.0661	1.32	1.52	1.69737	Manduria	TA	40.4146	17.6008
		PR_57	1.25	2.41	11	2.9132	1.3	1.69	1.42604	Manduria	TA	40.4247	17.6022
		PR_58	1.74	3.62	12	3.3321	1.28	1.77	2.0452	Manduria	TA	40.4334	17.6109
		PR_59	1.59	3.41	13	3.0227	1.41	1.25	2.728	Manduria	TA	40.4375	17.6219
		PR_60	1.79	3.88	13	3.0855	1.33	1.12	3.46429	Manduria	TA	40.4167	17.6418
		PR_62	1.36	2.52	10	1.852	1.33	0.88	2.86364	San Pancrazio Salentino	BR	40.4218	17.8242
		PR_63	1.71	3.22	14	3.3325	1.4	1.22	2.63934	San Pancrazio Salentino	BR	40.4249	17.8303
		PR_64	1.7	2.7	11	2.296	1.38	0.98	2.7551	San Pancrazio Salentino	BR	40.4066	17.8296
	CRSFS E210	PR_65	1.8	2.6	10	2.202	1.32	0.95	2.73684	San Pancrazio Salentino	BR	40.4167	17.8525
		PR_67	1.45	5.02	15	3.623	2.12	1.36	3.69118	Manduria	TA	40.3811	17.6371
		PR_69	1.74	2.36	12	2.3612	1.25	1.07	2.20561	Mottola	TA	40.6349	17.0212
		PR_70	1.56	3.12	12	3.0125	1.25	1.23	2.53659	Mottola	TA	40.6278	17.035
		PR_71	1.47	3.02	14	3.9625	1.33	1.54	1.96104	Mottola	TA	40.6288	17.0522
		PR_72	1.69	3.88	14	3.7858	1.41	1.61	2.40994	Mottola	TA	40.6288	17.0522
		PR_73	1.52	3.02	10	2.003	1.42	0.99	3.05051	Acquaviva delle Fonti	BA	40.8955	16.8815
	CD TA 7	PR_74	1.3	2.7	11	2.457	1.4	0.53	5.1	Gioia del Colle	BA	40.7794	16.9359
		PR_75	1.38	3.7	12	2.97	1.68	1.4	2.64286	Gioia del Colle	BA	40.7757	16.9446
		PR_76	1.32	4.25	14	3.025	2.12	1.5	2.83333	Gioia del Colle	BA	40.7667	16.953
	CDTA12	PR_77	1.7	2.43	12	1.2	1.25	1.15	2.12	Mottola	TA	40.6399	17.0569
		PR_78	1.73	3.22	12	3.4425	1.55	1.41	2.28369	Crispiano	TA	40.5843	17.2134
		PR_79	1.61	4.12	14	2.635	2.14	1.25	3.296	Crispiano	TA	40.6101	17.3952
		PR_80	1.58	2.65	13	2.453	1.36	1.21	2.19008	Mottola	TA	40.6448	17.0535
		PR_82	1.65	2.36	12	2.1236	1.41	1.02	2.31373	Mottola	TA	40.6494	17.0451
		PR_83	1.52	2.21	13	2.135	1.4	1.06	2.08491	Mottola	TA	40.6307	17.0603
		PR_85	1.69	3.11	12	3.1252	1.88	1.55	2.00645	Manduria	TA	40.391	17.6864
		PR_86	1.65	3.09	11	3.2056	1.92	1.62	1.90741	Alberobello	BA	40.8013	17.2042

## Sheet: Table S2
#SNPs before filtering	#SNPs after filtering	AC	AG	AT	CG	CT	GT	Transitions (Ts)	Transversion (Tv)	Ts/Tv ratio
184895	38387	3493	12222	3787	2627	12250	3629	24472	13536	1.80792
Transitions are interchanges of A/G and C/T bases, whereas transversions are interchanges of A/C, A/T, G/T and C/G bases.

## Sheet: Table S3
	Chromosome	#SNPs
	1	1861
	2	1395
	3	1896
	4	1740
	5	2840
	6	1311
	7	1546
	8	1706
	9	1809
	10	1543
	11	1444
	12	2182
	13	2390
	14	2498
	15	1778
	16	2021
	17	1285
	18	2487
	19	1824
	20	2831

## Sheet: Table S4
Comparison	SNP name	Chromosome	Position	Reference	Alternates	C1 vs C3
C1 vs C3	4:8231740	4	8231740	C	T	0.589623
	4:8231751	4	8231751	C	T	0.589623
	4:8231760	4	8231760	C	T	0.589623
	4:8231768	4	8231768	G	A	0.589623
	4:8231792	4	8231792	G	A	0.589623
	4:8231812	4	8231812	G	T	0.589623
	4:8231828	4	8231828	A	C	0.589623
	18:16974278	18	16974278	T	A	0.521794
	10:13245658	10	13245658	G	C	0.511593
	10:13245696	10	13245696	T	A	0.511593
	10:13245713	10	13245713	G	A	0.511593
C1 vs C2	13:7238222	13	7238222	C	T	0.945576
	12:16221921	12	16221921	T	C	0.943254
	1:8680396	1	8680396	C	T	0.911034
	10:13245631	10	13245631	T	C	0.882038
	10:11140340	10	11140340	A	G	0.839416
	13:7238232	13	7238232	A	G	0.839416
	19:10385096	19	10385096	C	G	0.839416
	19:10385169	19	10385169	G	A	0.839416
	19:10385179	19	10385179	C	T	0.839416
	6:8662917	6	8662917	G	A	0.832669
	19:6182274	19	6182274	G	A	0.832669
	4:7584926	4	7584926	A	G	0.810734
	4:7584988	4	7584988	G	A	0.810734
	4:7585006	4	7585006	G	A	0.810734
	20:3983120	20	3983120	T	C	0.809579
	20:3983134	20	3983134	A	G	0.809579
	11:7738064	11	7738064	C	G	0.784521
	18:17033174	18	17033174	T	A	0.733515
	18:16974278	18	16974278	T	A	0.72973
	18:17030521	18	17030521	T	A	0.72973
	12:20069480	12	20069480	G	A	0.727695
	20:16218024	20	16218024	A	G	0.710331
	20:16218031	20	16218031	G	C	0.710331
	20:16218081	20	16218081	C	T	0.710331
	16:9267100	16	9267100	C	A	0.702686
	16:9267121	16	9267121	T	G	0.702686
	7:13193559-2	7	13193559	G	T	0.69255
	7:13193566	7	13193566	C	G	0.69255
	7:13193672	7	13193672	T	A	0.69255
	7:5363040	7	5363040	T	C	0.681018
	7:5363053	7	5363053	G	A	0.681018
	9:2477300	9	2477300	G	A	0.680349
	11:689680	11	689680	C	A	0.665399
	8:3405097	8	3405097	A	G	0.659598
	19:10327879	19	10327879	T	C	0.659598
	20:37759674	20	37759674	T	A	0.655738
	7:16050920	7	16050920	A	C	0.653566
	4:22358974	4	22358974	T	C	0.648496
	13:7238225	13	7238225	A	G	0.648496
	13:7238262	13	7238262	G	T	0.648496
	15:6780795	15	6780795	G	A	0.648496
	20:7911236	20	7911236	T	C	0.648496
	20:7911237	20	7911237	G	A	0.648496
	20:37953745	20	37953745	C	T	0.648496
	20:37953760	20	37953760	C	T	0.648496
	20:37953761	20	37953761	C	T	0.648496
	20:37953790	20	37953790	A	T	0.648496
	4:8231740	4	8231740	C	T	0.63696
	4:8231751	4	8231751	C	T	0.63696
	4:8231760	4	8231760	C	T	0.63696
	4:8231768	4	8231768	G	A	0.63696
	4:8231792	4	8231792	G	A	0.63696
	4:8231812	4	8231812	G	T	0.63696
	4:8231828	4	8231828	A	C	0.63696
	9:11666941	9	11666941	G	A	0.63696
	11:10860099	11	10860099	T	A	0.63696
	11:10860106	11	10860106	A	T	0.63696
	11:10860144	11	10860144	C	T	0.63696
	11:10860170	11	10860170	G	A	0.63696
	11:10860171	11	10860171	T	C	0.63696
	11:10860177	11	10860177	A	G	0.63696
	14:15363944	14	15363944	G	A	0.63696
	14:26331160	14	26331160	G	A	0.63696
	15:5816498	15	5816498	T	A	0.63696
	18:17030903	18	17030903	T	A	0.63696
	1:10483285	1	10483285	G	A	0.633333
	3:1750037	3	1750037	A	G	0.633333
	4:10404263	4	10404263	T	C	0.633333
	4:10404287	4	10404287	C	T	0.633333
	6:8662992	6	8662992	A	G	0.633333
	8:22257979	8	22257979	C	T	0.633333
	12:10203476	12	10203476	A	G	0.633333
	15:19055257	15	19055257	C	T	0.626393
	2:2332434	2	2332434	T	G	0.622053
	2:2332445	2	2332445	G	A	0.622053
	2:2332446	2	2332446	G	A	0.622053
	2:2332452	2	2332452	C	T	0.622053
	14:17220205	14	17220205	G	A	0.621622
	14:17220238	14	17220238	C	A	0.621622
	19:7684332	19	7684332	G	C	0.621622
	15:2197505	15	2197505	A	G	0.612548
	2:13240982	2	13240982	T	C	0.578241
	11:5653517	11	5653517	A	G	0.57171
	17:11203771	17	11203771	T	A	0.569796
	4:4068182	4	4068182	A	T	0.558155
	4:4068208	4	4068208	T	C	0.558155
	4:4068249	4	4068249	T	C	0.558155
	9:10976630	9	10976630	T	C	0.554638
	9:10976708	9	10976708	T	C	0.554638
	11:13230574	11	13230574	C	T	0.554638
	11:13230633	11	13230633	A	G	0.554638
	11:13230639	11	13230639	G	A	0.554638
	11:13230665	11	13230665	C	T	0.554638
	13:15119864	13	15119864	G	A	0.554278
	18:8409250	18	8409250	C	T	0.550696
	15:7625555	15	7625555	G	A	0.549105
	14:11118142	14	11118142	G	T	0.538936
	10:10242217	10	10242217	C	T	0.526062
	10:10242238	10	10242238	C	T	0.526062
	10:10242251	10	10242251	C	T	0.526062
	10:10242259	10	10242259	C	T	0.526062
	2:16987885	2	16987885	C	A	0.522505
	2:16987900	2	16987900	C	T	0.522505
	2:16987918	2	16987918	G	A	0.522505
	7:10847639	7	10847639	G	A	0.522505
	7:16049886	7	16049886	A	G	0.522505
	8:3405142	8	3405142	T	C	0.522505
	10:14607637	10	14607637	T	A	0.522505
	10:14607678	10	14607678	G	A	0.522505
	10:14607679	10	14607679	G	A	0.522505
	12:3559045	12	3559045	G	C	0.522505
	12:3559087	12	3559087	T	C	0.522505
	12:3559090	12	3559090	C	T	0.522505
	13:7942154	13	7942154	A	T	0.522505
	14:16607267	14	16607267	A	T	0.522505
	16:3230921	16	3230921	G	C	0.522505
	16:3230950	16	3230950	C	T	0.522505
	16:3230976	16	3230976	G	T	0.522505
	16:3242530	16	3242530	T	C	0.522505
	16:3242536	16	3242536	A	T	0.522505
	18:16976622	18	16976622	T	C	0.522505
	18:16976631	18	16976631	A	G	0.522505
	18:16977076	18	16977076	T	A	0.522505
	18:17030329	18	17030329	T	A	0.522505
	18:17033938	18	17033938	T	A	0.522505
	19:5728338	19	5728338	A	G	0.522505
	19:6401250	19	6401250	C	T	0.522505
	19:6401294	19	6401294	T	A	0.522505
	19:14377791	19	14377791	C	A	0.522416
	19:14377792	19	14377792	C	A	0.522416
	19:14377805	19	14377805	T	G	0.522416
	19:14377822	19	14377822	A	G	0.522416
	3:12757932	3	12757932	C	A	0.519466
	7:12506619	7	12506619	A	G	0.519466
	10:13835039	10	13835039	G	A	0.519466
	10:13835099	10	13835099	T	A	0.519466
	13:16571712	13	16571712	C	T	0.519183
	13:16571783	13	16571783	G	A	0.519183
	16:15623633	16	15623633	C	T	0.511031
	1:1548052	1	1548052	G	A	0.500537
	1:1548077	1	1548077	C	G	0.500537
	1:1548081	1	1548081	C	T	0.500537
	1:1548095	1	1548095	C	T	0.500537
	1:1548108	1	1548108	C	G	0.500537
	10:13245658	10	13245658	G	C	0.500537
	10:13245696	10	13245696	T	A	0.500537
	10:13245713	10	13245713	G	A	0.500537
	12:3580559	12	3580559	T	A	0.500537
	12:3580580	12	3580580	C	G	0.500537
	1:16106456	1	16106456	G	A	0.498867
	11:5653482	11	5653482	G	A	0.498867
	11:5653489	11	5653489	C	G	0.498867
	20:29080067	20	29080067	T	C	0.498867
	20:36375343	20	36375343	G	A	0.498867
	7:12506586	7	12506586	G	T	0.496032
	7:12506604	7	12506604	T	C	0.496032
	7:12506631	7	12506631	A	G	0.496032
	17:5369419	17	5369419	A	G	0.495524
	17:5369423	17	5369423	C	T	0.495524
C2 vs C3	2:7275487	2	7275487	A	G	0.886395
	13:7238222	13	7238222	C	T	0.871842
	14:117578	14	117578	A	G	0.860976
	14:117584	14	117584	A	G	0.860976
	15:19692917	15	19692917	G	T	0.859813
	15:19692985	15	19692985	A	T	0.859813
	7:5892591	7	5892591	G	A	0.837772
	15:2197505	15	2197505	A	G	0.808547
	13:16571712	13	16571712	C	T	0.796687
	13:16571783	13	16571783	G	A	0.796687
	2:4784170	2	4784170	T	A	0.767059
	20:3983120	20	3983120	T	C	0.763695
	20:3983134	20	3983134	A	G	0.763695
	2:18281214	2	18281214	T	C	0.734807
	2:18281222	2	18281222	G	A	0.734807
	1:8680396	1	8680396	C	T	0.732026
	2:18281224	2	18281224	G	C	0.708333
	15:16156959	15	16156959	G	T	0.700033
	20:28212764	20	28212764	C	G	0.687123
	20:28212800	20	28212800	A	G	0.687123
	20:28212834	20	28212834	A	G	0.687123
	9:19789841	9	19789841	A	G	0.673571
	7:5920514	7	5920514	C	T	0.670951
	12:13832776	12	13832776	G	A	0.670656
	12:13832800	12	13832800	C	T	0.670656
	12:13832805	12	13832805	C	T	0.670656
	12:13832808	12	13832808	T	C	0.670656
	8:17571653	8	17571653	G	C	0.666573
	8:17571659	8	17571659	C	T	0.666573
	8:17571686	8	17571686	C	G	0.666573
	15:17654154	15	17654154	T	C	0.666573
	14:22278346	14	22278346	A	G	0.665794
	11:7100887	11	7100887	C	T	0.661765
	15:10300950	15	10300950	A	G	0.661765
	15:10300953	15	10300953	G	T	0.661765
	15:10300955	15	10300955	A	G	0.661765
	4:22994762	4	22994762	T	C	0.660504
	4:22994785	4	22994785	G	C	0.660504
	8:14888044	8	14888044	C	T	0.639509
	15:13493502	15	13493502	C	G	0.639509
	9:2477300	9	2477300	G	A	0.627907
	13:7238232	13	7238232	A	G	0.627907
	19:10385096	19	10385096	C	G	0.627907
	19:10385169	19	10385169	G	A	0.627907
	19:10385179	19	10385179	C	T	0.627907
	2:2080057	2	2080057	A	G	0.625
	8:18136048	8	18136048	C	G	0.623813
	1:17432255	1	17432255	C	T	0.616943
	15:15302311	15	15302311	T	G	0.616943
	14:22278348	14	22278348	A	G	0.613296
	5:24083884	5	24083884	G	A	0.612405
	5:24083906	5	24083906	C	T	0.612405
	2:13240982	2	13240982	T	C	0.601032
	15:4986534	15	4986534	C	A	0.601032
	15:4986554	15	4986554	C	T	0.601032
	19:15664969	19	15664969	T	A	0.6
	19:15665012	19	15665012	G	A	0.6
	19:15665043	19	15665043	A	G	0.6
	5:21386981	5	21386981	T	C	0.589177
	5:21386982	5	21386982	G	A	0.589177
	5:21386985	5	21386985	A	G	0.589177
	6:8662917	6	8662917	G	A	0.588235
	10:11140340	10	11140340	A	G	0.588235
	19:6182274	19	6182274	G	A	0.588235
	5:112941	5	112941	C	T	0.581024
	12:6182397	12	6182397	C	A	0.581024
	15:12146305	15	12146305	T	G	0.578003
	20:24339301	20	24339301	T	C	0.577358
	1:1486672	1	1486672	C	T	0.5752
	7:5898409	7	5898409	T	C	0.5752
	8:8917081	8	8917081	A	G	0.574882
	8:8917134	8	8917134	A	G	0.574882
	9:22356581	9	22356581	C	T	0.569061
	7:1943154	7	1943154	C	T	0.567797
	12:19019878	12	19019878	T	G	0.565345
	5:3532366	5	3532366	C	T	0.564629
	16:20458839	16	20458839	T	A	0.564629
	16:20458907	16	20458907	T	A	0.564629
	16:20458908	16	20458908	C	T	0.564629
	16:20458909	16	20458909	C	A	0.564629
	16:1565900	16	1565900	A	G	0.561097
	4:18902017	4	18902017	C	G	0.546248
	5:4744943	5	4744943	G	A	0.546248
	13:4072938	13	4072938	G	A	0.546248
	13:4073000	13	4073000	C	T	0.546248
	14:28052743	14	28052743	T	C	0.546248
	16:15613880	16	15613880	G	T	0.546248
	6:16381802	6	16381802	G	C	0.543602
	18:15160959	18	15160959	C	T	0.534873
	18:15161021	18	15161021	A	T	0.534873
	20:29492378	20	29492378	A	G	0.533784
	20:29492417	20	29492417	G	A	0.533784
	1:22007495	1	22007495	G	A	0.532766
	1:22007576	1	22007576	T	C	0.532766
	16:6668195	16	6668195	T	C	0.532766
	16:6668214	16	6668214	A	G	0.532766
	3:8217861	3	8217861	T	C	0.530268
	8:21625152	8	21625152	C	T	0.530268
	17:7675466	17	7675466	T	C	0.53012
	9:5561613	9	5561613	A	G	0.529412
	16:8716734	16	8716734	T	G	0.527646
	16:8716735	16	8716735	A	C	0.527646
	16:8716768	16	8716768	C	G	0.527646
	4:22897995	4	22897995	C	T	0.521739
	15:18605697	15	18605697	G	A	0.521739
	2:2395710	2	2395710	T	A	0.519393
	14:3510904	14	3510904	G	C	0.519262
	5:18489105	5	18489105	A	G	0.516306
	10:11140330	10	11140330	A	C	0.515842
	10:11140331	10	11140331	G	C	0.515842
	14:13060715	14	13060715	G	T	0.515842
	14:13060756	14	13060756	G	C	0.515842
	14:13060768	14	13060768	C	T	0.515842
	14:13060773	14	13060773	G	A	0.515842
	14:13060779	14	13060779	C	T	0.515842
	4:7110386	4	7110386	C	G	0.514747
	4:901059	4	901059	G	A	0.514581
	12:20560913	12	20560913	C	T	0.513375
	12:20560959	12	20560959	G	A	0.513375
	12:20560968	12	20560968	A	T	0.513375
	2:16266369	2	16266369	C	A	0.511541
	12:13832828	12	13832828	A	G	0.511541
	17:5369419	17	5369419	A	G	0.511541
	17:5369423	17	5369423	C	T	0.511541
	7:15447068	7	15447068	T	C	0.510629
	11:5592288	11	5592288	G	A	0.510629
	14:25652715	14	25652715	G	C	0.510629
	11:13741927	11	13741927	G	A	0.507422
	3:2514228	3	2514228	A	T	0.503106
	1:9526119	1	9526119	G	A	0.503032
	1:9526127	1	9526127	G	A	0.503032
	12:5293726	12	5293726	C	T	0.500759
	10:16522920	10	16522920	T	C	0.500198
	6:2867188	6	2867188	G	A	0.499268
	6:2867198	6	2867198	A	T	0.499268
	6:2867227	6	2867227	T	G	0.499268
	6:2867231	6	2867231	C	G	0.499268
	14:8625549	14	8625549	G	T	0.499268
	14:8625552	14	8625552	C	T	0.499268
	14:8625580	14	8625580	G	A	0.499268
	14:8625590	14	8625590	G	A	0.499268
	14:8625591	14	8625591	T	C	0.499268
	14:8625595	14	8625595	T	C	0.499268
	15:19434384	15	19434384	G	T	0.499268
	15:19434399	15	19434399	A	G	0.499268
	4:4068208	4	4068208	T	C	0.498596
	4:4068249	4	4068249	T	C	0.498596
	16:4739505	16	4739505	C	T	0.498596
	18:10962562	18	10962562	G	A	0.498596
	4:4068182	4	4068182	A	T	0.498596
	16:4739513	16	4739513	G	A	0.498596
	11:277958	11	277958	G	A	0.497514
	16:6668264	16	6668264	T	C	0.496521

## Sheet: Table S5
SNP ID	Chromosome	SNP marker	Population comparison	Gene		Gene ID	Gene Description
				Start	End
	1			8665693	8668465	VIT_201s0026g00030	uncharacterized protein
	1			8670052	8675795	VIT_201s0026g00040	pre-mrna-processing factor 17-like
	1			8677792	8680892	VIT_201s0026g00050	radical sam domain-containing protein
1:8680396	1	8680396	C1_vs_C2	8680396
1:8680396	1	8680396	C3_vs_C2	8680396
	1			8694682	8695590	VIT_201s0026g00060	#N/A
	1			8695768	8697185	VIT_201s0026g00070	unnamed protein product [Vitis vinifera]
	1			8704047	8710576	VIT_201s0026g00080	metal-dependent phosphohydrolase hd domain-containing protein
	1			9510816	9518745	VIT_201s0026g00720	uncharacterized protein
	1			9517129	9519727	VIT_201s0026g00730	protein
	1			9524512	9530814	VIT_201s0026g00740	nucleobase ascorbate transporter
1:9526119	1	9526119	C3_vs_C2	9526119
1:9526127	1	9526127	C3_vs_C2	9526127
	1			9542729	9555993	VIT_201s0026g00750	lsm12-like protein
	1			9565166	9637856	VIT_201s0026g00760	embryo defective 2016 protein
	1			9655509	9657926	VIT_201s0026g00810	trichome birefringence-like 27 protein
	1			10422568	10423398	VIT_201s0026g01460	thioredoxin h2
	1			10433268	10450194	VIT_201s0026g01470	protein
	1			10471664	10492825	VIT_201s0026g01480	amp deaminase
1:10483285	1	10483285	C1_vs_C2	10483285
	1			10547294	10551619	VIT_201s0026g01490	nitrate transporter
	1			10581347	10589245	VIT_201s0026g01510	5 -amp-activated protein kinase-like protein
	1			10588255	10591733	VIT_201s0026g01520	probable e3 ubiquitin-protein ligase herc1-like
	1			16013488	16035391	VIT_201s0010g00780	#N/A
	1			16053790	16055267	VIT_201s0010g00785	elongation factor 1-alpha
	1			16076644	16082917	VIT_201s0010g00790	conserved hypothetical protein [Ricinus communis]
1:16106456	1	16106456	C1_vs_C2	16106456
	1			16128782	16129541	VIT_201s0010g00800	uncharacterized protein loc100820106
	1			16157069	16165004	VIT_201s0010g00820	2-oxoglutarate decarboxylase hydro-lyase magnesium ion binding protein
	1			16174950	16202539	VIT_201s0010g00840	menaquinone biosynthesis
	1			17376782	17379501	VIT_201s0010g01390	phototropic-responsive nph3 family protein
	1			17390844	17403466	VIT_201s0010g01410	rna binding
	1			17423980	17424653	VIT_201s0010g01420	#N/A
1:17432255	1	17432255	C3_vs_C2	17432255
	1			17453477	17471077	VIT_201s0010g01430	integral membrane single c2 domain protein
	1			17491352	17552741	VIT_201s0010g01440	transcription elongation regulator 1-like
	1			17542547	17575650	VIT_201s0010g01450	binding protein
	1			21966424	21967514	VIT_201s0146g00180	saur family protein
	1			21992965	21995256	VIT_201s0146g00190	unnamed protein product [Vitis vinifera]
	1			22005080	22006285	VIT_201s0146g00200	gamma-glutamyl transpeptidase 4
1:22007495	1	22007495	C3_vs_C2	22007495
1:22007576	1	22007576	C3_vs_C2	22007576
	1			22022590	22023096	VIT_201s0146g00210	saur family protein
	1			22030958	22032815	VIT_201s0146g00215	protein
	1			22035757	22036232	VIT_201s0146g00220	glutaredoxin
	1			1425294	1426573	VIT_201s0011g01620	beach domain-containing protein lvse
	1			1426014	1460716	VIT_201s0011g01630	protein nap1
	1	1466922		1466922	1495354	VIT_201s0011g01640	vacuolar protein sorting-associated protein 52 homolog
1:1486672	1	1486672	C3_vs_C2	1486672
	1			1495730	1499266	VIT_201s0011g01650	protein
	1			1500502	1506178	VIT_201s0011g01660	vesicle-associated membrane protein
	1			1503875	1506178	VIT_201s0011g01670	protein
	1			1529676	1536860	VIT_201s0011g01710	uncharacterized protein
	1			1538772	1545904	VIT_201s0011g01720	phosphatidylinositol n-acetylglucosaminyltransferase subunit
	1	1547280		1547280	1548680	VIT_201s0011g01730	protein
1:1548052	1	1548052	C1_vs_C2	1548052
1:1548077	1	1548077	C1_vs_C2	1548077
1:1548081	1	1548081	C1_vs_C2	1548081
1:1548095	1	1548095	C1_vs_C2	1548095
1:1548108	1	1548108	C1_vs_C2	1548108
	1			1550844	1552963	VIT_201s0011g01740	protein
	1			1552992	1554758	VIT_201s0011g01750	#N/A
	1			1558076	1559052	VIT_201s0011g01755	digestive organ expansion factor-like protein
	2			2072686	2075466	VIT_202s0025g02320	aluminum-activated malate transporter 10
	2			2075831	2078891	VIT_202s0025g02330	zinc finger hit domain-containing protein 2-like
	2	2079388		2079388	2090859	VIT_202s0025g02340	fas-associated factor 2-b-like
2:2080057	2	2080057	C3_vs_C2	2080057
	2			2093246	2094411	VIT_202s0025g02350	mads dna domain binding transcription factor
	2			2095799	2099617	VIT_202s0025g02360	serine threonine-protein kinase wnk8-like
	2			2100685	2102086	VIT_202s0025g02370	fad nad binding
	2			2321113	2322688	VIT_202s0025g02660	lung seven transmembrane receptor family protein
	2			2326977	2327833	VIT_202s0025g02670	branchless trichome protein
	2			2331487	2332154	VIT_202s0025g02680	uncharacterized protein loc100258227
2:2332434	2	2332434	C1_vs_C2	2332434
2:2332445	2	2332445	C1_vs_C2	2332445
2:2332446	2	2332446	C1_vs_C2	2332446
2:2332452	2	2332452	C1_vs_C2	2332452
	2			2335183	2337657	VIT_202s0025g02690	protein
	2			2339995	2341079	VIT_202s0025g02700	glutaredoxin family protein
	2			2347183	2348922	VIT_202s0025g02710	nac domain ipr003441
	2			2368419	2371086	VIT_202s0025g02730	alcohol dehydrogenase-like 3-like
	2			2371781	2385649	VIT_202s0025g02740	rna-binding protein
	2	2386611		2386611	2398647	VIT_202s0025g02750	ring fyve phd zinc finger protein
2:2395710	2	2395710	C3_vs_C2	2395710
	2			2398926	2410344	VIT_202s0025g02760	protein
	2			2410444	2414233	VIT_202s0025g02770	glucan endo- -beta-glucosidase
	2			2410958	2417491	VIT_202s0025g02780	60s acidic ribosomal protein p1
	2			4766577	4768238	VIT_202s0241g00150	unnamed protein product [Vitis vinifera]
	2			4768428	4782138	VIT_202s0241g00160	protein
	2	4783908		4783908	4789369	VIT_202s0241g00170	protein
2:4784170	2	4784170	C3_vs_C2	4784170
	2			4802060	4803142	VIT_202s0241g00180	nucleotide sugar epimerase
	2			4810829	4811634	VIT_202s0241g00190	unnamed protein product [Vitis vinifera]
	2			4822437	4823283	VIT_202s0154g00010	saur family protein
	2			7190556	7217244	VIT_202s0012g01170	pyruvate kinase isozyme chloroplastic-like
	2			7229533	7230977	VIT_202s0012g01180	protein
	2			7241834	7242900	VIT_202s0012g01190	palmate-like pentafoliata 1 transcription factor
2:7275487	2	7275487	C3_vs_C2	7275487
	2			7296697	7305521	VIT_202s0012g01210	acetylornithine deacetylase
	2			7304707	7308666	VIT_202s0012g01220	uncharacterized protein
	2			7320726	7320902	VIT_202s0012g01230	unnamed protein product [Vitis vinifera]
	2			13196758	13200394	VIT_202s0109g00410	unnamed protein product [Vitis vinifera]
	2			13229560	13230324	VIT_202s0109g00420	disease resistance protein rga3-like
	2			13235212	13237896	VIT_202s0109g00430	bifunctional nitrilase nitrile hydratase nit4b
2:13240982	2	13240982	C1_vs_C2	13240982
2:13240982	2	13240982	C3_vs_C2	13240982
	2			13241463	13241986	VIT_202s0109g00440	uncharacterized protein loc100246403
	2			13284096	13286125	VIT_202s0109g00445	nucleotide binding
	2			13345766	13348163	VIT_202s0033g00010	transmembrane protein 45b-like
	2			16198781	16199452	VIT_202s0033g01055	benzyl alcohol o-benzoyltransferase
	2			16236860	16239340	VIT_202s0033g01060	benzyl alcohol o-benzoyltransferase
	2			16244697	16247432	VIT_202s0033g01070	benzyl alcohol o-benzoyltransferase
2:16266369	2	16266369	C3_vs_C2	16266369
	2			16306279	16306548	VIT_202s0033g01085	g-type lectin s-receptor-like serine threonine-protein kinase rlk1
	2			16323670	16327358	VIT_202s0033g01100	unnamed protein product [Vitis vinifera]
	2			16327359	16335347	VIT_202s0033g01110	cyclin-dependent kinase f-4-like
	2			16903508	16903962	VIT_202s0033g01390	unnamed protein product [Vitis vinifera]
	2			16903963	16905266	VIT_202s0033g01400	alternative oxidase
	2			16906943	16934593	VIT_202s0033g01410	alpha glucosidase-like protein
2:16987885	2	16987885	C1_vs_C2	16987885
2:16987900	2	16987900	C1_vs_C2	16987900
2:16987918	2	16987918	C1_vs_C2	16987918
	2			17046954	17049219	VIT_202s0087g00010	dynamin-like protein
	2			17064881	17065384	VIT_202s0087g00020	unnamed protein product [Vitis vinifera]
	2			17073805	17102360	VIT_202s0087g00030	alpha glucosidase-like protein
	2			18191029	18218737	VIT_202s0087g00690	ap-4 complex subunit epsilon-like
	2			18248487	18251696	VIT_202s0087g00710	abscisic acid 8 -hydroxylase
	2			18276850	18278929	VIT_202s0087g00720	probable receptor-like protein kinase at1g49730-like
2:18281214	2	18281214	C3_vs_C2	18281214
2:18281222	2	18281222	C3_vs_C2	18281222
2:18281224	2	18281224	C3_vs_C2	18281224
	2			18286859	18288238	VIT_202s0087g00730	uncharacterized protein
	2			18311199	18323299	VIT_202s0087g00740	xyloglucanase 113
	2			18335930	18337158	VIT_202s0087g00750	uncharacterized protein
	3			1740636	1742544	VIT_203s0038g02490	skp1-like protein
	3			1746176	1748212	VIT_203s0038g02500	skp1-like protein
	3	1749439		1749439	1753048	VIT_203s0038g02510	hydroxypyruvate reductase
3:1750037	3	1750037	C1_vs_C2	1750037
	3			1760702	1762865	VIT_203s0038g02520	aquaporin
	3			1764428	1768259	VIT_203s0038g02530	pre-mrna-splicing factor syf2-like
	3			1771005	1775813	VIT_203s0038g02540	transcription factor aborted microspores-like
	3			2501790	2505893	VIT_203s0038g03450	#N/A
	3			2508621	2510472	VIT_203s0038g03460	uncharacterized protein loc100253806
	3			2513584	2514003	VIT_203s0038g03465	auxin-induced protein 6b-like
3:2514228	3	2514228	C3_vs_C2	2514228
	3			2515009	2517162	VIT_203s0038g03470	auxin-induced protein 6b-like
	3			2518613	2520751	VIT_203s0038g03480	auxin-induced protein 6b-like
	3			2524184	2524597	VIT_203s0038g03485	indole-3-acetic acid-induced protein arg7-like
	3			8209417	8210807	VIT_203s0088g00170	unnamed protein product [Vitis vinifera]
	3			8211944	8218387	VIT_203s0088g00175	disease resistance protein at3g14460-like
	3			8212188	8213029	VIT_203s0088g00180	hit-type zinc finger family protein
3:8217861	3	8217861	C3_vs_C2	8217861
	3			8220525	8221777	VIT_203s0088g00190	g-type lectin s-receptor-like serine threonine-protein kinase rlk1-like
	3			8228597	8232493	VIT_203s0088g00200	hit-type zinc finger family protein
	3			8232628	8239401	VIT_203s0088g00210	dolichyl-diphosphooligosaccharide--protein glycosyltransferase subunit stt3-like
	3			12630164	12630937	VIT_203s0110g00010	ankyrin repeat-containing protein at3g12360-like
	3			12633129	12638121	VIT_203s0110g00020	ankyrin repeat-containing protein at3g12360-like
	3			12643978	12647136	VIT_203s0110g00030	ankyrin repeat-containing protein at3g12360-like
3:12757932	3	12757932	C1_vs_C2	12757932
	3			12780418	12797692	VIT_203s0110g00080	ankyrin repeat-containing protein at3g12360-like
	3			12802131	12802624	VIT_203s0110g00090	tpa: protein phosphatase 2c family protein
	3			12810670	12811408	VIT_203s0110g00100	cytochrome p450
	4			880279	883967	VIT_204s0008g01040	cytokinin riboside 5 -monophosphate phosphoribohydrolase log8
	4			889377	891648	VIT_204s0008g01050	protein
	4	895989		895989	901175	VIT_204s0008g01060	mitochondrial substrate carrier family protein
4:901059	4	901059	C3_vs_C2	901059
	4			905261	908785	VIT_204s0008g01070	calmodulin-binding protein
	4			911873	914911	VIT_204s0008g01080	calmodulin binding
	4			4058298	4059875	VIT_204s0008g04610	pentatricopeptide repeat-containing protein
	4			4066503	4066983	VIT_204s0008g04620	eg45-like domain containing protein
	4	4068109		4068109	4069812	VIT_204s0008g04630	pentatricopeptide repeat-containing protein
4:4068182	4	4068182	C1_vs_C2	4068182
4:4068182	4	4068182	C3_vs_C2	4068182
4:4068208	4	4068208	C1_vs_C2	4068208
4:4068208	4	4068208	C3_vs_C2	4068208
4:4068249	4	4068249	C1_vs_C2	4068249
4:4068249	4	4068249	C3_vs_C2	4068249
	4			4075913	4076646	VIT_204s0008g04640	pentatricopeptide repeat-containing protein
	4			4088095	4088938	VIT_204s0008g04650	pentatricopeptide repeat-containing protein
	4			4091281	4092418	VIT_204s0008g04660	eg45-like domain containing protein
	4			7015772	7025549	VIT_204s0008g07000	zinc finger ccch domain-containing protein 18-like
	4			7027372	7102365	VIT_204s0008g07010	dynamin-related protein 3a
	4	7106442		7106442	7110433	VIT_204s0008g07020	rieske iron-sulfur protein tic55
4:7110386	4	7110386	C3_vs_C2	7110386
	4			7134486	7136999	VIT_204s0008g07040	peroxidase 46-like
	4			7150039	7155563	VIT_204s0008g07050	pentatricopeptide repeat-containing protein
	4			7177296	7177598	VIT_204s0008g07060	translation initiation factor 3 subunit b
	4			7520562	7521694	VIT_204s0008g07260	lipid binding
	4			7562994	7567079	VIT_204s0008g07270	#N/A
	4	7584394		7584394	7584926	VIT_204s0008g07290	unnamed protein product [Vitis vinifera]
4:7584926	4	7584926	C1_vs_C2	7584926
4:7584988	4	7584988	C1_vs_C2	7584988
4:7585006	4	7585006	C1_vs_C2	7585006
	4			7599153	7641618	VIT_204s0008g07310	aarf domain-containing kinase
	4			7643441	7650582	VIT_204s0008g07320	protein phosphatase 2c
	4			7650583	7651504	VIT_204s0008g07330	#N/A
	4			8211269	8212587	VIT_204s0069g00295	glutamate receptor -like
	4			8216408	8217285	VIT_204s0069g00300	uncharacterized aminotransferase y4ub-like
	4			8218686	8218892	VIT_204s0069g00310	unnamed protein product [Vitis vinifera]
4:8231740	4	8231740	C1_vs_C3	8231740
4:8231740	4	8231740	C1_vs_C2	8231740
4:8231751	4	8231751	C1_vs_C3	8231751
4:8231751	4	8231751	C1_vs_C2	8231751
4:8231760	4	8231760	C1_vs_C3	8231760
4:8231760	4	8231760	C1_vs_C2	8231760
4:8231768	4	8231768	C1_vs_C3	8231768
4:8231768	4	8231768	C1_vs_C2	8231768
4:8231792	4	8231792	C1_vs_C3	8231792
4:8231792	4	8231792	C1_vs_C2	8231792
4:8231812	4	8231812	C1_vs_C3	8231812
4:8231812	4	8231812	C1_vs_C2	8231812
4:8231828	4	8231828	C1_vs_C3	8231828
4:8231828	4	8231828	C1_vs_C2	8231828
	4			8254697	8256154	VIT_204s0069g00320	glutamate receptor -like
	4			8256197	8269048	VIT_204s0069g00330	glutamate receptor -like
	4			8286239	8290327	VIT_204s0069g00360	#N/A
	4			10284415	10284903	VIT_204s0079g00125	uncharacterized protein loc100240848
	4			10331278	10331778	VIT_204s0079g00140	unnamed protein product [Vitis vinifera]
	4	10402787		10402787	10404886	VIT_204s0079g00160	auxin response factor 8
4:10404263	4	10404263	C1_vs_C2	10404263
4:10404287	4	10404287	C1_vs_C2	10404287
	4			10406062	10406889	VIT_204s0079g00180	hypothetical protein VITISV_031905 [Vitis vinifera]
	4			10435088	10448414	VIT_204s0079g00200	auxin response factor 8
	4			10470253	10475348	VIT_204s0079g00220	protein
	4			18877449	18887685	VIT_204s0023g02340	tm-1 protein
	4			18887796	18891508	VIT_204s0023g02350	abscisic acid 8 -hydroxylase
	4	18901878		18901878	18904930	VIT_204s0023g02360	atp binding
4:18902017	4	18902017	C3_vs_C2	18902017
	4			18915668	18918534	VIT_204s0023g02365	p-loop containing nucleoside triphosphate hydrolase-like protein
	4			18932889	18934303	VIT_204s0023g02370	aaa-type atpase like protein
	4			18940105	18943790	VIT_204s0023g02380	disease resistance protein
	4			22312977	22315071	VIT_204s0044g01030	pectin methylesterase
	4			22338623	22341154	VIT_204s0044g01035	zinc finger ccch domain-containing protein
	4	22358786		22358786	22359457	VIT_204s0044g01040	transcription factor hec3
4:22358974	4	22358974	C1_vs_C2	22358974
	4			22390857	22406185	VIT_204s0044g01060	protein trichome birefringence-like 7
	4			22409091	22410748	VIT_204s0044g01080	pentatricopeptide repeat-containing protein mitochondrial-like
	4			22411256	22436838	VIT_204s0044g01090	transducin wd40 domain-containing protein
	4			22853818	22865123	VIT_204s0044g01320	cobalt import atp-binding protein cbio 2
	4			22867838	22885304	VIT_204s0044g01330	gdp-mannose transporter
	4			22891204	22891509	VIT_204s0044g01345	gdp-mannose transporter gonst1-like
4:22897995	4	22897995	C3_vs_C2	22897995
	4			22900282	22902506	VIT_204s0044g01360	gdp-mannose transporter gonst1-like
	4			22902468	22906769	VIT_204s0044g01370	scarecrow-like protein 1-like
	4			22915991	22917723	VIT_204s0044g01380	protein
	4			22962733	22963861	VIT_204s0044g01430	protein
	4			22973981	22978735	VIT_204s0044g01450	protein
	4			22979959	22981350	VIT_204s0044g01460	spotted leaf
4:22994762	4	22994762	C3_vs_C2	22994762
4:22994785	4	22994785	C3_vs_C2	22994785
	4			22994815	22997726	VIT_204s0044g01470	cation h(+) antiporter 15-like
	4			23005462	23039630	VIT_204s0044g01480	3 (2 ) -bisphosphate nucleotidase
	4			23045090	23049413	VIT_204s0044g01490	2-oxoisovalerate dehydrogenase alpha mitochondrial expressed
	5			86805	90055	VIT_205s0077g00170	pop3 peptide
	5			98773	99213	VIT_205s0077g00190	hypersensitive reaction associated ca2+-binding protein
	5			99415	104892	VIT_205s0077g00195	uncharacterized protein
5:112941	5	112941	C3_vs_C2	112941
	5			113783	124088	VIT_205s0077g00200	uncharacterized protein
	5			124089	125220	VIT_205s0077g00210	unnamed protein product [Vitis vinifera]
	5			128138	128359	VIT_205s0077g00220	alpha-expansin 1
	5			3517311	3518397	VIT_205s0020g01795	#N/A
	5			3518742	3526310	VIT_205s0020g01800	ring finger and chy zinc finger domain-containing protein 1
	5	3528051		3528051	3536790	VIT_205s0020g01810	uncharacterized protein
5:3532366	5	3532366	C3_vs_C2	3532366
	5			3537331	3538059	VIT_205s0020g01815	hypothetical protein MTR_4g118830 [Medicago truncatula]
	5			3539621	3542120	VIT_205s0020g01820	uncharacterized protein
	5			3549124	3552095	VIT_205s0020g01830	integral membrane family protein
	5			4733971	4738431	VIT_205s0020g02980	#N/A
	5			4738910	4739540	VIT_205s0020g02990	protein
	5	4744289		4744289	4745805	VIT_205s0020g03000	2-hydroxyisoflavanone dehydratase
5:4744943	5	4744943	C3_vs_C2	4744943
	5			4745806	4746810	VIT_205s0020g03010	2-hydroxyisoflavanone dehydratase
	5			4747460	4764728	VIT_205s0020g03020	arm repeat protein interacting with abf2-like
	5			4768424	4774376	VIT_205s0020g03030	protein
	5			18468063	18470641	VIT_205s0062g00340	unnamed protein product [Vitis vinifera]
	5			18473416	18474813	VIT_205s0062g00350	udp-glycosyltransferase 75d1-like
	5			18478181	18479876	VIT_205s0062g00360	udp-glycosyltransferase 75d1-like
5:18489105	5	18489105	C3_vs_C2	18489105
	5			18498507	18499178	VIT_205s0062g00370	unnamed protein product [Vitis vinifera]
	5			18541299	18541616	VIT_205s0062g00385	probable -trehalose-phosphate synthase
	5			18544519	18546423	VIT_205s0062g00400	udp-glycosyltransferase 75d1-like
	5			21334140	21335616	VIT_205s0124g00711	ankyrin repeat-containing protein at3g12360-like
	5			21348612	21350969	VIT_205s0124g00720	ankyrin repeat-containing protein at3g12360-like
	5	21386569		21386569	21388705	VIT_205s0165g00005	uncharacterized protein
5:21386981	5	21386981	C3_vs_C2	21386981
5:21386982	5	21386982	C3_vs_C2	21386982
5:21386985	5	21386985	C3_vs_C2	21386985
	5			21401128	21403765	VIT_205s0165g00010	ankyrin repeat-containing protein at3g12360-like
	5			21422015	21422393	VIT_205s0165g00020	protein
	5			21432950	21433081	VIT_205s0165g00050	unnamed protein product [Vitis vinifera]
	5			24065651	24067464	VIT_205s0094g00740	low quality protein: acyl-
	5			24075013	24081001	VIT_205s0094g00750	stearoyl-acp desaturase
	5	24083215		24083215	24086485	VIT_205s0094g00760	uncharacterized protein
5:24083884	5	24083884	C3_vs_C2	24083884
5:24083906	5	24083906	C3_vs_C2	24083906
	5			24089020	24092898	VIT_205s0094g00770	(+)-neomenthol dehydrogenase-like
	5			24094192	24103896	VIT_205s0094g00780	cysteine synthase
	5			24118977	24122860	VIT_205s0094g00800	u5 small nuclear ribonucleoprotein 40 kda
	6			2836439	2838151	VIT_206s0004g02390	lipase class 3 family protein
	6			2854478	2862260	VIT_206s0004g02400	uncharacterized protein
	6	2863240		2863240	2891465	VIT_206s0004g02410	nad kinase 1
6:2867188	6	2867188	C3_vs_C2	2867188
6:2867198	6	2867198	C3_vs_C2	2867198
6:2867227	6	2867227	C3_vs_C2	2867227
6:2867231	6	2867231	C3_vs_C2	2867231
	6			2899134	2904475	VIT_206s0004g02430	set1 ash2 histone methyltransferase complex subunit ash2
	6			2905057	2911197	VIT_206s0004g02440	#N/A
	6			2922531	2923588	VIT_206s0004g02460	cyclin-d-binding myb-like transcription factor
	6			8654973	8656687	VIT_206s0004g07890	uncharacterized protein loc100265602
	6			8658321	8659182	VIT_206s0004g07900	atofp17 ofp17
	6	8662313		8662313	8664302	VIT_206s0004g07910	protein
6:8662917	6	8662917	C1_vs_C2	8662917
6:8662917	6	8662917	C3_vs_C2	8662917
6:8662992	6	8662992	C1_vs_C2	8662992
	6			8664997	8669562	VIT_206s0004g07920	map kinase
	6			8673415	8679877	VIT_206s0004g07930	nucleic acid binding
	6			8681347	8684859	VIT_206s0004g07940	40s ribosomal protein s26-2-like
	6			16322877	16325979	VIT_206s0009g03150	calcium-dependent protein kinase 17-like
	6			16348068	16363724	VIT_206s0009g03170	peptidyl-prolyl cis-trans isomerase c
	6	16378175		16378175	16391038	VIT_206s0009g03190	crt homolog 1-like
6:16381802	6	16381802	C3_vs_C2	16381802
	6			16398083	16398382	VIT_206s0009g03195	hypothetical protein VITISV_044200 [Vitis vinifera]
	6			16405069	16408271	VIT_206s0009g03200	pentatricopeptide repeat-containing protein
	6			16408968	16413675	VIT_206s0009g03210	pentatricopeptide repeat-containing protein
	7			1890274	1893015	VIT_207s0104g00730	resistance to phytophthora 1 protein
	7			1895115	1924684	VIT_207s0104g00760	uncharacterized protein
	7			1927048	1929188	VIT_207s0104g00770	methyl binding domain protein
7:1943154	7	1943154	C3_vs_C2	1943154
	7			1945751	1947740	VIT_207s0104g00780	endomembrane family protein 70
	7			1951135	1954641	VIT_207s0104g00790	endonuclease exonuclease phosphatase family protein
	7			1955817	1958476	VIT_207s0104g00800	indole-3-acetic acid-amido synthetase
	7			5238582	5239575	VIT_207s0005g02840	sterol 3-beta-glucosyltransferase-like
	7			5241535	5243511	VIT_207s0005g02850	unnamed protein product [Vitis vinifera]
	7			5319398	5320422	VIT_207s0005g02880	alpha-l-fucosidase 2
7:5363040	7	5363040	C1_vs_C2	5363040
7:5363053	7	5363053	C1_vs_C2	5363053
	7			5457683	5458417	VIT_207s0005g02910	protein
	7			5534622	5535047	VIT_207s0005g02920	uncharacterized protein
	7			5552055	5580494	VIT_207s0005g02930	unnamed protein product [Vitis vinifera]
	7			5863289	5869094	VIT_207s0005g03050	deoxyhypusine hydroxylase
	7			5888457	5891513	VIT_207s0005g03060	protein
	7	5888652		5888652	5899672	VIT_207s0005g03070	uncharacterized protein
7:5892591	7	5892591	C3_vs_C2	5892591
7:5898409	7	5898409	C3_vs_C2	5898409
	7			5908305	5909422	VIT_207s0005g03075	conserved hypothetical protein [Ricinus communis]
	7			5910664	5913487	VIT_207s0005g03080	auxin-induced protein 5ng4-like
	7			5913682	5917774	VIT_207s0005g03090	cdt1-like protein chloroplastic-like
7:5920514	7	5920514	C3_vs_C2	5920514
	7			5920610	5931357	VIT_207s0005g03100	autophagy-related protein 9-like
	7			5933162	5940445	VIT_207s0005g03110	tetratricopeptide repeat-containing protein
	7			5941893	5942809	VIT_207s0005g03120	at1g04360
	7			10785614	10786060	VIT_207s0005g06046	uncharacterized protein loc100251663
	7			10786790	10787628	VIT_207s0005g06050	homeodomain-like transcriptional regulator
	7			10811582	10813072	VIT_207s0005g06060	uncharacterized protein loc100251726
7:10847639	7	10847639	C1_vs_C2	10847639
	7			10873424	10875055	VIT_207s0005g06090	uncharacterized protein loc100241465
	7			10892545	10894323	VIT_207s0005g06110	uncharacterized protein loc100263724
	7			10909894	10910475	VIT_207s0005g06120	gpcr-type g protein 2-like
	7			12450273	12451009	VIT_207s0095g00060	unnamed protein product [Vitis vinifera]
	7			12462874	12464708	VIT_207s0095g00080	#N/A
	7			12477385	12478200	VIT_207s0095g00100	disease resistance protein at3g14460-like
7:12506586	7	12506586	C1_vs_C2	12506586
7:12506604	7	12506604	C1_vs_C2	12506604
7:12506619	7	12506619	C1_vs_C2	12506619
7:12506631	7	12506631	C1_vs_C2	12506631
	7			12512720	12518847	VIT_207s0095g00130	#N/A
	7			12521329	12526642	VIT_207s0095g00140	#N/A
	7			12573034	12573564	VIT_207s0095g00160	g-type lectin s-receptor-like serine threonine-protein kinase at1g67520-like
	7			13128612	13128959	VIT_207s0095g00575	g-type lectin s-receptor-like serine threonine-protein kinase ces101-like
	7			13133577	13134724	VIT_207s0095g00580	retrotransposon ty1-copia subclass
	7			13186670	13192409	VIT_207s0095g00590	#N/A
7:13193559-2	7	13193559	C1_vs_C2	13193559
7:13193566	7	13193566	C1_vs_C2	13193566
7:13193672	7	13193672	C1_vs_C2	13193672
	7			13228902	13229275	VIT_207s0095g00600	abc transporter a family member 7-like
	7			13244915	13251598	VIT_207s0095g00610	unnamed protein product [Vitis vinifera]
	7			13258745	13259919	VIT_207s0095g00620	phosphatidylserine decarboxylase
	7			15423551	15424140	VIT_207s0129g00160	60s ribosomal protein l26
	7			15426848	15432053	VIT_207s0129g00170	porin voltage-dependent anion-selective channel protein
	7	15444042		15444042	15450575	VIT_207s0129g00180	ca2+-transporting atpase
7:15447068	7	15447068	C3_vs_C2	15447068
	7			15451437	15458774	VIT_207s0129g00190	condensin-2 complex subunit g2
	7			15472811	15474421	VIT_207s0129g00200	d5-type cyclin
	7			15479603	15483202	VIT_207s0129g00210	btb and taz domain protein 4
	7			16026832	16029009	VIT_207s0129g00820	isoflavone 2 -hydroxylase
	7			16034428	16035551	VIT_207s0129g00825	isoflavone 2 -hydroxylase
	7			16039693	16041669	VIT_207s0129g00830	isoflavone 2 -hydroxylase
7:16049886	7	16049886	C1_vs_C2	16049886
7:16050920	7	16050920	C1_vs_C2	16050920
	7			16055528	16057950	VIT_207s0129g00850	isoflavone 2 -hydroxylase-like
	7			16059687	16063983	VIT_207s0129g00860	isoflavone 2 -hydroxylase
	7			16064785	16067501	VIT_207s0129g00870	probable receptor-like protein kinase at5g24010-like
	8			3372262	3373975	VIT_208s0032g00300	fiber annexin
	8			3377560	3385812	VIT_208s0032g00310	ubiquitin-conjugating enzyme
	8	3390376		3390376	3417762	VIT_208s0032g00320	nucleolar gtp-binding protein 1-like
8:3405097	8	3405097	C1_vs_C2	3405097
8:3405142	8	3405142	C1_vs_C2	3405142
	8			3434387	3436526	VIT_208s0032g00340	unnamed protein product [Vitis vinifera]
	8			3437098	3439063	VIT_208s0032g00350	low quality protein: protein transparent testa 12-like
	8			3451492	3469901	VIT_208s0032g00360	n -adenine-specific dna methyltransferase 2-like
	8	8885552		8885552	8885931	VIT_208s0058g00190	unnamed protein product [Vitis vinifera]
	8	8891261		8891261	8895492	VIT_208s0058g00200	sequence-specific dna binding transcription factor
	8	8901763		8901763	8902216	VIT_208s0058g00210	kda class i heat shock protein
8:8917081	8	8917081	C3_vs_C2	8917081
8:8917134	8	8917134	C3_vs_C2	8917134
	8	9018510		9018510	9019871	VIT_208s0058g00230	streptomyces cyclase dehydrase family protein
	8	9037415		9037415	9039739	VIT_208s0058g00240	two-component response regulator arr10
	8	9059383		9059383	9067851	VIT_208s0058g00260	ethylene-overproduction protein 1-like
	8	14881656		14881656	14882291	VIT_208s0007g00650	unnamed protein product [Vitis vinifera]
	8	14883350		14883350	14884596	VIT_208s0007g00660	laccase 110c
	8	14886903		14886903	14889146	VIT_208s0007g00670	laccase 110c
8:14888044	8	14888044	C3_vs_C2	14888044
	8	14892098		14892098	14900662	VIT_208s0007g00680	laccase 110c
	8	14901546		14901546	14905867	VIT_208s0007g00690	protein
	8	14910020		14910020	14912002	VIT_208s0007g00700	aspartic proteinase nepenthesin-2-like
	8			17555718	17565335	VIT_208s0007g03610	monodehydroascorbate reductase
	8			17565146	17567710	VIT_208s0007g03620	60s acidic ribosomal protein
	8	17571449		17571449	17575599	VIT_208s0007g03630	calmodulin binding
8:17571653	8	17571653	C3_vs_C2	17571653
8:17571659	8	17571659	C3_vs_C2	17571659
8:17571686	8	17571686	C3_vs_C2	17571686
	8			17579627	17586288	VIT_208s0007g03640	dna binding
	8			17586547	17590525	VIT_208s0007g03650	xylem serine proteinase 1
	8			17604366	17606629	VIT_208s0007g03660	cytochrome p450
	8			18098799	18101546	VIT_208s0007g04120	cytochrome p450
	8			18101750	18121825	VIT_208s0007g04130	cytochrome p450
	8	18123692		18123692	18136884	VIT_208s0007g04140	3-deoxy-d-manno-octulosonic-acid transferase
8:18136048	8	18136048	C3_vs_C2	18136048
	8			18138722	18139132	VIT_208s0007g04145	auxin-induced protein 6b
	8			18144132	18147231	VIT_208s0007g04150	probable leucine-rich repeat receptor-like protein kinase at1g68400-like
	8			18147120	18157284	VIT_208s0007g04160	aspartate glutamate uridylate kinase-like protein
	8			21606438	21610349	VIT_208s0007g08260	guanylate kinase
	8			21620399	21625843	VIT_208s0007g08280	dna binding protein
	8			21620405	21623829	VIT_208s0007g08270	pentatricopeptide repeat-containing protein at4g13650-like
8:21625152	8	21625152	C3_vs_C2	21625152
	8			21627705	21640489	VIT_208s0007g08290	elongation factor family protein
	8			21643430	21649221	VIT_208s0007g08300	calcium-dependent protein
	8			21658512	21666004	VIT_208s0007g08310	alkaline alpha galactosidase
	8			22245660	22247105	VIT_208s0007g08920	zeatin o-glucosyltransferase-like
	8			22249501	22256415	VIT_208s0007g08930	uncharacterized protein
	8	22256539		22256539	22270836	VIT_208s0007g08940	uncharacterized protein at2g41620-like
8:22257979	8	22257979	C1_vs_C2	22257979
	8			22271472	22278440	VIT_208s0007g08950	glycoprotein family protein
	8			22291736	22308971	VIT_208s0007g08960	autoinhibited calcium atpase
	8			22309563	22314773	VIT_208s0007g08970	phosphate phosphoenolpyruvate translocator-like protein
	9			2462006	2464974	VIT_209s0002g02720	brassinosteroid insensitive 1-associated receptor kinase 1
	9			2470639	2473436	VIT_209s0002g02730	brassinosteroid insensitive 1-associated receptor kinase 1
	9			2473437	2474879	VIT_209s0002g02740	brassinosteroid insensitive 1-associated receptor kinase 1
9:2477300	9	2477300	C1_vs_C2	2477300
9:2477300	9	2477300	C3_vs_C2	2477300
	9			2477864	2478488	VIT_209s0002g02743	protein
	9			2479389	2479829	VIT_209s0002g02746	nucleoside diphosphate kinase-like protein
	9			2482774	2486824	VIT_209s0002g02750	charged multivesicular body protein 4b
	9			5499951	5501003	VIT_209s0002g05730	monoglyceride lipase-like
	9			5518232	5525604	VIT_209s0002g05740	alpha beta fold family protein
	9			5544525	5553413	VIT_209s0002g05750	protein
9:5561613	9	5561613	C3_vs_C2	5561613
	9			5563424	5564806	VIT_209s0002g05770	histone 2
	9			5568683	5570664	VIT_209s0002g05780	histone h2a
	9			5571142	5584078	VIT_209s0002g05790	serine-threonine kinase receptor-associated
	9			10961389	10961616	VIT_209s0002g09190	cysteine-rich receptor-like protein kinase 25-like
	9			10966926	10971504	VIT_209s0002g09200	cytochrome p450 82c4
	9	10976401		10976401	10976894	VIT_209s0002g09210	cytochrome p450 82c4
9:10976630	9	10976630	C1_vs_C2	10976630
9:10976708	9	10976708	C1_vs_C2	10976708
	9			10981984	10982214	VIT_209s0002g09220	atp binding protein
	9			10994133	10994623	VIT_209s0002g09230	uncharacterized protein
	9			11038395	11043868	VIT_209s0002g09250	cytochrome p450 82c4
	9			11641012	11643369	VIT_209s0096g00200	probable disease resistance protein at5g63020-like
	9			11654624	11655437	VIT_209s0096g00210	hydroxycinnamoyl-coenzyme a shikimate quinate hydroxycinnamoyltransferase
	9			11657844	11661191	VIT_209s0096g00220	#N/A
9:11666941	9	11666941	C1_vs_C2	11666941
	9			11707432	11710363	VIT_209s0096g00260	hypothetical protein VITISV_012120 [Vitis vinifera]
	9			11710712	11711664	VIT_209s0096g00270	low quality protein: hydroxycinnamoyl-coenzyme a shikimate quinate hydroxycinnamoyltransferase-like
	9			11711665	11712261	VIT_209s0096g00280	hydroxycinnamoyl-coenzyme a shikimate quinate hydroxycinnamoyltransferase
	9			19729879	19734153	VIT_209s0018g02040	vacuolar glucose transporter
	9			19771367	19771990	VIT_209s0018g02050	protein
	9	19788292		19788292	19790440	VIT_209s0018g02060	hexose transporter
9:19789841	9	19789841	C3_vs_C2	19789841
	9			19874439	19875060	VIT_209s0018g02070	conserved hypothetical protein [Ricinus communis]
	9			19877294	19887368	VIT_209s0018g02080	coatomer subunit beta-1
	9			19943936	19957162	VIT_209s0018g02090	auxin-independent growth promoter protein
	9			22353932	22354091	VIT_209s0054g01430	#N/A
	9			22354165	22354489	VIT_209s0054g01440	beta-amyrin synthase
	9			22355957	22356055	VIT_209s0054g01450	#N/A
9:22356581	9	22356581	C3_vs_C2	22356581
	9			22356599	22365226	VIT_209s0054g01460	unnamed protein product [Vitis vinifera]
	9			22366563	22368806	VIT_209s0054g01470	beta-amyrin synthase
	9			22368807	22376060	VIT_209s0054g01480	beta-amyrin synthase
	10			10214296	10215160	VIT_210s0003g05530	reticuline oxidase
	10			10215161	10215409	VIT_210s0003g05540	protein
	10			10224104	10225715	VIT_210s0003g05550	reticuline oxidase-like
10:10242217	10	10242217	C1_vs_C2	10242217
10:10242238	10	10242238	C1_vs_C2	10242238
10:10242251	10	10242251	C1_vs_C2	10242251
10:10242259	10	10242259	C1_vs_C2	10242259
	10			10323443	10324288	VIT_210s0003g05560	pentatricopeptide repeat-containing protein
	10			10325970	10327774	VIT_210s0003g05570	reticuline oxidase-like
	10			10359501	10361112	VIT_210s0003g05580	reticuline oxidase-like
	10			11069100	11073273	VIT_210s0092g00050	ribosomal protein l17-like protein
	10			11094703	11100128	VIT_210s0092g00060	protein
	10			11138600	11140198	VIT_210s0092g00070	cytochrome p450
10:11140330	10	11140330	C3_vs_C2	11140330
10:11140331	10	11140331	C3_vs_C2	11140331
10:11140340	10	11140340	C1_vs_C2	11140340
10:11140340	10	11140340	C3_vs_C2	11140340
	10			11153407	11154013	VIT_210s0092g00080	hypothetical protein VITISV_008917 [Vitis vinifera]
	10			11207564	11230743	VIT_210s0092g00090	ribose-5-phosphate isomerase a
	10			11240524	11255981	VIT_210s0092g00120	gamma-soluble nsf attachment protein
	10			13194766	13203306	VIT_210s0042g00350	#N/A
	10			13230072	13236494	VIT_210s0042g00370	disease resistance protein at4g27190-like
	10	13244590		13244590	13245680	VIT_210s0042g00380	atp binding protein
10:13245631	10	13245631	C1_vs_C2	13245631
10:13245658	10	13245658	C1_vs_C3	13245658
10:13245658	10	13245658	C1_vs_C2	13245658
10:13245696	10	13245696	C1_vs_C3	13245696
10:13245696	10	13245696	C1_vs_C2	13245696
10:13245713	10	13245713	C1_vs_C3	13245713
10:13245713	10	13245713	C1_vs_C2	13245713
	10			13266843	13266962	VIT_210s0042g00400	unnamed protein product [Vitis vinifera]
	10			13273708	13274785	VIT_210s0042g00410	unnamed protein product [Vitis vinifera]
	10			13314438	13314813	VIT_210s0042g00420	thioredoxin x
	10			13766843	13767491	VIT_210s0042g00630	poly-a binding
	10			13769036	13769425	VIT_210s0042g00640	#N/A
	10			13823548	13827959	VIT_210s0042g00660	unnamed protein product [Vitis vinifera]
10:13835039	10	13835039	C1_vs_C2	13835039
10:13835099	10	13835099	C1_vs_C2	13835099
	10			13836111	13836698	VIT_210s0042g00670	probable histone-lysine n-methyltransferase atxr3-like
	10			13872806	13876415	VIT_210s0042g00700	probable lrr receptor-like serine threonine-protein kinase at4g08850-like
	10			13977081	13978611	VIT_210s0042g00720	unnamed protein product [Vitis vinifera]
	10			14529449	14529898	VIT_210s0042g00990	math domain-containing protein at5g43560-like
	10			14540398	14540772	VIT_210s0042g01000	glutamine synthetase
	10			14578487	14578861	VIT_210s0042g01005	cytochrome p450
10:14607637	10	14607637	C1_vs_C2	14607637
10:14607678	10	14607678	C1_vs_C2	14607678
10:14607679	10	14607679	C1_vs_C2	14607679
	10			14610619	14612634	VIT_210s0042g01010	cytochrome p450
	10			14641995	14642708	VIT_210s0042g01020	isochorismatase hydrolase family protein
	10			14711464	14713556	VIT_210s0042g01030	calcium-binding mitochondrial carrier protein s -1-like
	10			16417884	16443806	VIT_210s0071g00210	myosin-j heavy chain-like
	10			16487456	16490148	VIT_210s0071g00230	lrr receptor-like serine threonine-protein kinase fls2-like
	10			16508464	16508750	VIT_210s0071g00240	3-ketoacyl- synthase 4-like
10:16522920	10	16522920	C3_vs_C2	16522920
	10			16537300	16539048	VIT_210s0071g00250	strictosidine synthase 1-like
	10			16540107	16540545	VIT_210s0071g00260	#N/A
	10			16556709	16566825	VIT_210s0071g00270	b3 dna binding domain containing protein
	11_random			268948	273056	VIT_211s0016g00240	serine threonine-protein phosphatase 7 long form homolog
	11_random			273748	278518	VIT_211s0016g00250	rna polymerase ii c-terminal domain phosphatase-like 4-like
	11	277055		277055	281174	VIT_211s0016g00260	tac7077
11:277958	11	277958	C3_vs_C2	277958
	11			283968	306109	VIT_211s0016g00280	lysine-ketoglutarate reductase saccharopine dehydrogenase bifunctional enzyme
	11			307736	312058	VIT_211s0016g00290	pectin methylesterase
	11			315750	318728	VIT_211s0016g00300	pectinesterase ppe8b
	11			666239	667725	VIT_211s0016g00690	uncharacterized protein
	11			668745	676697	VIT_211s0016g00700	nucleolysin tiar-like
	11			682655	685843	VIT_211s0016g00710	protein tify 10a
11:689680	11	689680	C1_vs_C2	689680
	11			690168	700284	VIT_211s0016g00720	probable polygalacturonase-like
	11			701298	703546	VIT_211s0016g00730	chlorophyll a b binding
	11			704010	706294	VIT_211s0016g00740	probable inactive leucine-rich repeat receptor-like protein kinase at5g20690-like
	11			5572851	5575151	VIT_211s0118g00050	probable lrr receptor-like serine threonine-protein kinase at4g36180-like
	11			5580009	5582473	VIT_211s0118g00060	probable glycosyltransferase at5g20260-like
	11			5586712	5591626	VIT_211s0118g00070	probable glycosyltransferase at5g20260-like
11:5592288	11	5592288	C3_vs_C2	5592288
	11			5594475	5594936	VIT_211s0118g00075	sulfate transporter
	11			5614182	5622753	VIT_211s0118g00080	probable lrr receptor-like serine threonine-protein kinase at4g36180-like
	11			5636261	5636521	VIT_211s0118g00100	uncharacterized protein
	11			5646980	5647940	VIT_211s0118g00105	tbp-associated factor 6b
11:5653482	11	5653482	C1_vs_C2	5653482
11:5653489	11	5653489	C1_vs_C2	5653489
11:5653517	11	5653517	C1_vs_C2	5653517
	11			5657834	5658195	VIT_211s0118g00110	at-hook protein 1
	11			5679471	5685312	VIT_211s0118g00130	hypothetical protein VITISV_004334 [Vitis vinifera]
	11			5689483	5689906	VIT_211s0118g00140	disease resistance protein rga3-like
	11			7056219	7060602	VIT_211s0149g00190	wd repeat-containing protein 76-like
	11			7082105	7083456	VIT_211s0149g00200	uncharacterized protein
	11	7097152		7097152	7101824	VIT_211s0149g00210	autoinhibited h+ atpase
11:7100887	11	7100887	C3_vs_C2	7100887
	11			7108417	7109323	VIT_211s0149g00220	60s ribosomal protein l39
	11			7117100	7118869	VIT_211s0149g00230	uncharacterized protein
	11			7127716	7130572	VIT_211s0149g00240	60s ribosomal protein l39
	11			7690996	7691474	VIT_211s0037g00060	elongation factor 1-alpha-like protein
	11			7715768	7721981	VIT_211s0037g00070	nadp-dependent glyceraldehyde-3-phosphate dehydrogenase
	11	7736319		7736319	7740959	VIT_211s0037g00080	protein
11:7738064	11	7738064	C1_vs_C2	7738064
	11			7742957	7744306	VIT_211s0037g00090	protein
	11			7758954	7761904	VIT_211s0037g00100	ribonuclease caf1
	11			7763352	7778109	VIT_211s0037g00110	protein
	11			10783951	10785220	VIT_211s0037g01345	b3 domain-containing protein
	11			10804182	10809192	VIT_211s0037g01350	uncharacterized protein loc100854873
	11			10817326	10818265	VIT_211s0037g01360	nadh dehydrogenase subunit 4
11:10860099	11	10860099	C1_vs_C2	10860099
11:10860106	11	10860106	C1_vs_C2	10860106
11:10860144	11	10860144	C1_vs_C2	10860144
11:10860170	11	10860170	C1_vs_C2	10860170
11:10860171	11	10860171	C1_vs_C2	10860171
11:10860177	11	10860177	C1_vs_C2	10860177
	11			10865702	10866963	VIT_211s0037g01365	b3 domain-containing protein
	11			10879650	10881672	VIT_211s0037g01370	uncharacterized protein loc100262122
	11			10913642	10913970	VIT_211s0037g01380	#N/A
	11			13109292	13112467	VIT_211s0065g00050	lupeol synthase
	11			13136591	13136817	VIT_211s0065g00060	atp binding
	11			13141860	13149482	VIT_211s0065g00070	unnamed protein product [Vitis vinifera]
11:13230574	11	13230574	C1_vs_C2	13230574
11:13230633	11	13230633	C1_vs_C2	13230633
11:13230639	11	13230639	C1_vs_C2	13230639
11:13230665	11	13230665	C1_vs_C2	13230665
	11			13267009	13270058	VIT_211s0065g00076	hypothetical protein VITISV_001876 [Vitis vinifera]
	11			13283207	13284258	VIT_211s0065g00080	dna repair and recombination protein
	11			13297017	13297640	VIT_211s0065g00090	uncharacterized protein loc100255255
	11			13587363	13610055	VIT_211s0065g00170	squamosa promoter-binding-like protein 12-like
	11			13679632	13680678	VIT_211s0065g00175	#N/A
	11			13681106	13698168	VIT_211s0065g00180	chloroplast envelope membrane
11:13741927	11	13741927	C3_vs_C2	13741927
	11			13761645	13761896	VIT_211s0065g00200	unnamed protein product [Vitis vinifera]
	11			13790515	13795829	VIT_211s0065g00210	chaperone protein clpb
	11			13879697	13887340	VIT_211s0065g00240	galactokinase like protein
	12			3496756	3498234	VIT_212s0028g02700	8-hydroxyquercetin 8-o-methyltransferase
	12			3509508	3510991	VIT_212s0028g02710	8-hydroxyquercetin 8-o-methyltransferase
	12			3531465	3531892	VIT_212s0028g02730	probable serine threonine-protein kinase abkc-like
12:3559045	12	3559045	C1_vs_C2	3559045
12:3559087	12	3559087	C1_vs_C2	3559087
12:3559090	12	3559090	C1_vs_C2	3559090
	12			3564058	3565551	VIT_212s0028g02740	8-hydroxyquercetin 8-o-methyltransferase
	12	3580108		3580108	3638568	VIT_212s0028g02830	8-hydroxyquercetin 8-o-methyltransferase
12:3580559	12	3580559	C1_vs_C2	3580559
12:3580580	12	3580580	C1_vs_C2	3580580
	12			3586646	3586960	VIT_212s0028g02770	8-hydroxyquercetin 8-o-methyltransferase
	12			3586961	3588023	VIT_212s0028g02780	low quality protein: 8-hydroxyquercetin 8-o-methyltransferase-like
	12			3588842	3593456	VIT_212s0028g02790	#N/A
	12			5233545	5234067	VIT_212s0059g00420	protein
	12			5252972	5253504	VIT_212s0059g00430	protein
	12	5293447		5293447	5294634	VIT_212s0059g00440	uncharacterized protein loc100249881
12:5293726	12	5293726	C3_vs_C2	5293726
	12			5297936	5311066	VIT_212s0059g00450	topoisomerase i
	12			5311067	5318476	VIT_212s0059g00460	unnamed protein product [Vitis vinifera]
	12			5320407	5321633	VIT_212s0059g00470	uncharacterized protein loc100267070
	12			6162482	6166835	VIT_212s0059g01240	nitrate transporter
	12			6169955	6173551	VIT_212s0059g01250	endoglucanase 11-like
	12	6182309		6182309	6189262	VIT_212s0059g01260	probable plastidic glucose transporter 1-like
12:6182397	12	6182397	C3_vs_C2	6182397
	12			6189781	6199446	VIT_212s0059g01270	integral membrane family protein
	12			6203955	6214180	VIT_212s0059g01280	nucleobase-ascorbate transporter 1-like
	12			6232718	6244317	VIT_212s0059g01290	protein
	12			10189064	10194953	VIT_212s0057g01470	gtp-binding rab2a like protein
	12			10196818	10202022	VIT_212s0057g01480	adp-glucose pyrophosphorylase small subunit
	12	10200757		10200757	10205357	VIT_212s0057g01490	protein
12:10203476	12	10203476	C1_vs_C2	10203476
	12			10215103	10237625	VIT_212s0057g01500	vacuolar cation proton exchanger 5
	12			10238986	10251367	VIT_212s0057g01510	uncharacterized protein
	12			10251461	10252419	VIT_212s0057g01515	uncharacterized protein
	12			13795994	13820975	VIT_212s0055g00690	pentatricopeptide repeat-containing protein mitochondrial-like
	12			13826320	13828710	VIT_212s0055g00700	uncharacterized protein
	12	13830585		13830585	13880287	VIT_212s0055g00710	phosphatidylserine decarboxylase
12:13832776	12	13832776	C3_vs_C2	13832776
12:13832800	12	13832800	C3_vs_C2	13832800
12:13832805	12	13832805	C3_vs_C2	13832805
12:13832808	12	13832808	C3_vs_C2	13832808
12:13832828	12	13832828	C3_vs_C2	13832828
	12			13889530	13889880	VIT_212s0055g00715	hypothetical protein VITISV_002944 [Vitis vinifera]
	12			13904719	13916357	VIT_212s0055g00720	phosphatidylserine decarboxylase
	12			13923054	13927725	VIT_212s0055g00730	abc transporter a family member 7-like
	12			16109720	16110902	VIT_212s0034g00512	tmv resistance protein n-like
	12			16121710	16128881	VIT_212s0034g00520	hypothetical protein VITISV_024676 [Vitis vinifera]
	12			16182280	16185352	VIT_212s0034g00530	uncharacterized protein loc100852807
12:16221921	12	16221921	C1_vs_C2	16221921
	12			16241432	16243850	VIT_212s0034g00550	ubiquitin ligase e3
	12			16251921	16252399	VIT_212s0034g00573	histone acetyltransferase
	12			16252769	16255190	VIT_212s0034g00596	e3 ubiquitin protein ligase
	12			18997795	19001594	VIT_212s0034g02530	disease resistance protein at3g14460-like
	12			19006954	19007943	VIT_212s0034g02540	protein
	12	19013210		19013210	19024129	VIT_212s0034g02550	magnesium transporter mrs2-4-like
12:19019878	12	19019878	C3_vs_C2	19019878
	12			19027234	19027920	VIT_212s0034g02553	mitogen-activated protein kinase kinase kinase 2-like
	12			19030864	19031694	VIT_212s0034g02556	protein
	12			19036148	19037583	VIT_212s0034g02560	dna (cytosine-5)-methyltransferase
	12			20051661	20062765	VIT_212s0035g00640	ubiquitin-like domain-containing ctd phosphatase
	12			20065567	20066543	VIT_212s0035g00650	unnamed protein product [Vitis vinifera]
	12	20068915		20068915	20069696	VIT_212s0035g00655	zf-hd homeobox protein at4g24660-like
12:20069480	12	20069480	C1_vs_C2	20069480
	12			20085035	20107794	VIT_212s0035g00660	uncharacterized zinc finger protein
	12			20121087	20122767	VIT_212s0035g00680	protein kinase chloroplast
	12			20149663	20152623	VIT_212s0035g00690	tcp family transcription factor-like protein
	12			20546006	20546727	VIT_212s0035g00930	dna-binding bromodomain-containing protein
	12			20551763	20552767	VIT_212s0035g00940	unnamed protein product [Vitis vinifera]
	12	20558688		20558688	20564988	VIT_212s0035g00945	bromodomain-containing protein
12:20560913	12	20560913	C3_vs_C2	20560913
12:20560959	12	20560959	C3_vs_C2	20560959
12:20560968	12	20560968	C3_vs_C2	20560968
	12			20566756	20576089	VIT_212s0035g00950	dna-binding bromodomain-containing protein
	12			20576929	20595349	VIT_212s0035g00960	trna pseudouridine synthase a
	12			20595735	20611182	VIT_212s0035g00970	yth domain family protein
	13			4048636	4049360	VIT_213s0019g02850	kda class i heat shock protein
	13			4055458	4063630	VIT_213s0019g02860	udp-glycosyltransferase-like protein
	13			4070814	4071464	VIT_213s0019g02865	golgin candidate 5
13:4072938	13	4072938	C3_vs_C2	4072938
13:4073000	13	4073000	C3_vs_C2	4073000
	13			4073011	4073358	VIT_213s0019g02870	hypothetical protein VITISV_033316 [Vitis vinifera]
	13			4078235	4079570	VIT_213s0019g02880	udp-glycosyltransferase 76g1
	13			4089630	4091546	VIT_213s0019g02890	udp-glycosyltransferase 85a1-like
	13			7218697	7219427	VIT_213s0019g05340	#N/A
	13			7223086	7223392	VIT_213s0019g05350	#N/A
	13	7224171		7224171	7245238	VIT_213s0019g05360	rna-binding protein nova-1-like
13:7238222	13	7238222	C1_vs_C2	7238222
13:7238222	13	7238222	C3_vs_C2	7238222
13:7238225	13	7238225	C1_vs_C2	7238225
13:7238232	13	7238232	C1_vs_C2	7238232
13:7238232	13	7238232	C3_vs_C2	7238232
13:7238262	13	7238262	C1_vs_C2	7238262
	13			7258024	7258475	VIT_213s0019g05370	histone h2b
	13			7258904	7279731	VIT_213s0019g05380	uncharacterized protein
	13			7289567	7301133	VIT_213s0019g05390	ring u-box domain-containing protein
	13			7859385	7860401	VIT_213s0074g00340	uncharacterized protein loc100854584
	13			7885815	7886845	VIT_213s0074g00350	uncharacterized protein loc100854584
	13			7927296	7928125	VIT_213s0074g00355	uncharacterized protein
13:7942154	13	7942154	C1_vs_C2	7942154
	13			7957530	7958491	VIT_213s0074g00360	unnamed protein product [Vitis vinifera]
	13			7973376	7982355	VIT_213s0074g00370	protein
	13			8002454	8003038	VIT_213s0074g00380	unnamed protein product [Vitis vinifera]
	13			15072970	15073609	VIT_213s0175g00130	#N/A
	13			15074590	15079381	VIT_213s0175g00140	protein argonaute 4
	13	15118749		15118749	15123267	VIT_213s0175g00150	u-box domain-containing protein 43-like
13:15119864	13	15119864	C1_vs_C2	15119864
	13			15145039	15145928	VIT_213s0175g00170	unnamed protein product [Vitis vinifera]
	13			15150315	15167783	VIT_213s0175g00180	beta-catenin-like protein 1
	13			15204421	15205824	VIT_213s0175g00185	neutral alpha-glucosidase ab
	13			16521779	16522285	VIT_213s0047g00400	transport protein
	13			16523511	16528079	VIT_213s0047g00405	u-box domain-containing protein
	13			16553962	16562779	VIT_213s0047g00410	3-hydroxyisobutyryl-coenzyme a expressed
13:16571712	13	16571712	C1_vs_C2	16571712
13:16571712	13	16571712	C3_vs_C2	16571712
13:16571783	13	16571783	C1_vs_C2	16571783
13:16571783	13	16571783	C3_vs_C2	16571783
	13			16576207	16579175	VIT_213s0047g00420	dna binding
	13			16597216	16599226	VIT_213s0047g00430	uncharacterized protein loc100247700
	13			16602192	16602854	VIT_213s0047g00440	unnamed protein product [Vitis vinifera]
	14			86845	92158	VIT_214s0060g00080	uncharacterized protein loc100855194
	14			93389	98859	VIT_214s0060g00090	vamp-like protein ykt61
	14	114200		114200	121866	VIT_214s0060g00100	phytochrome a
14:117578	14	117578	C3_vs_C2	117578
14:117584	14	117584	C3_vs_C2	117584
	14			122549	128481	VIT_214s0060g00110	glutamyl-trna synthetase
	14			129777	131847	VIT_214s0060g00120	rhicadhesin receptor
	14			134663	135475	VIT_214s0060g00135	glutamyl-trna synthetase
	14			3469872	3471096	VIT_214s0128g00920	germin-like protein subfamily 1 member 14
	14			3473359	3479371	VIT_214s0128g00930	#N/A
	14			3481669	3481939	VIT_214s0128g00940	germin-like protein subfamily 1 member 14
14:3510904	14	3510904	C3_vs_C2	3510904
	14			3515345	3517100	VIT_214s0128g00970	germin-like protein subfamily 1 member 14
	14			3517584	3518384	VIT_214s0128g00980	germin-like protein subfamily 1 member 14
	14			3521408	3522218	VIT_214s0128g00990	germin-like protein subfamily 1 member 14
	14			8496412	8502744	VIT_214s0081g00480	protein
	14			8503801	8540258	VIT_214s0081g00490	fad nad -binding oxidoreductase domain-containing protein
	14			8585791	8587789	VIT_214s0081g00500	histone h1
14:8625549	14	8625549	C3_vs_C2	8625549
14:8625552	14	8625552	C3_vs_C2	8625552
14:8625580	14	8625580	C3_vs_C2	8625580
14:8625590	14	8625590	C3_vs_C2	8625590
14:8625591	14	8625591	C3_vs_C2	8625591
14:8625595	14	8625595	C3_vs_C2	8625595
	14			8656126	8656534	VIT_214s0081g00510	#N/A
	14			8660502	8661017	VIT_214s0081g00520	ethylene-responsive element binding factor-like protein
	14			8693391	8693642	VIT_214s0081g00530	histone h2a
	14			11072432	11107892	VIT_214s0036g00850	meiotically up-regulated gene 71
	14			11115541	11116242	VIT_214s0036g00860	long-chain-fatty-acid--amp ligase 26-like
	14	11117501		11117501	11119642	VIT_214s0036g00870	long-chain-fatty-acid--amp ligase 26-like
14:11118142	14	11118142	C1_vs_C2	11118142
	14			11170174	11170958	VIT_214s0036g00890	o-linked c transferase like protein
	14			11215644	11216589	VIT_214s0036g00910	o-linked c transferase like protein
	14			11290849	11302657	VIT_214s0036g00920	uncharacterized protein
	14			12873238	12901997	VIT_214s0036g01520	ribosome production factor
	14			12924819	12926050	VIT_214s0036g01530	protein
	14			13031950	13033969	VIT_214s0006g00010	unnamed protein product [Vitis vinifera]
14:13060715	14	13060715	C3_vs_C2	13060715
14:13060756	14	13060756	C3_vs_C2	13060756
14:13060768	14	13060768	C3_vs_C2	13060768
14:13060773	14	13060773	C3_vs_C2	13060773
14:13060779	14	13060779	C3_vs_C2	13060779
	14			13086517	13087505	VIT_214s0006g00030	kh domain-containing protein at4g18375-like
	14			13094060	13094266	VIT_214s0006g00050	unnamed protein product [Vitis vinifera]
	14			13096910	13097428	VIT_214s0006g00055	disease resistance protein rga3-like
	14			15274075	15275507	VIT_214s0006g00700	unnamed protein product [Vitis vinifera]
	14			15276208	15276647	VIT_214s0006g00710	type 2a phosphatase activator
	14			15324291	15342018	VIT_214s0006g00720	#N/A
14:15363944	14	15363944	C1_vs_C2	15363944
	14			15400559	15401694	VIT_214s0006g00740	unnamed protein product [Vitis vinifera]
	14			15467894	15468691	VIT_214s0006g00760	probable atp-dependent rna helicase dhx36-like
	14			15492529	15495033	VIT_214s0006g00770	unnamed protein product [Vitis vinifera]
	14			16476342	16477115	VIT_214s0006g01230	uncharacterized protein loc100257657
	14			16487784	16526651	VIT_214s0006g01240	protein
	14			16579860	16582195	VIT_214s0006g01250	pollen-specific c2 domain containing protein
14:16607267	14	16607267	C1_vs_C2	16607267
	14			16633818	16634459	VIT_214s0006g01270	pentatricopeptide repeat-containing protein
	14			16642727	16645352	VIT_214s0006g01280	myb-related transcription factor
	14			16884620	16885710	VIT_214s0006g01290	myb-related transcription factor
	14			17030111	17044103	VIT_214s0006g01330	#N/A
	14			17076633	17077705	VIT_214s0006g01340	myb-related transcription factor
	14			17180807	17183309	VIT_214s0006g01360	unnamed protein product [Vitis vinifera]
14:17220205	14	17220205	C1_vs_C2	17220205
14:17220238	14	17220238	C1_vs_C2	17220238
	14			17263892	17267418	VIT_214s0006g01370	vtc2-like protein
	14			17277976	17282444	VIT_214s0006g01380	protein far1-related sequence 5-like
	14			17291403	17300528	VIT_214s0006g01390	pentatricopeptide repeat-containing protein at4g13650-like
	14			22254781	22267557	VIT_214s0083g00220	proline-rich domain-containing protein
	14			22267869	22270558	VIT_214s0083g00230	gamete-expressed 3
	14			22275264	22277312	VIT_214s0083g00240	gamete-expressed 3
14:22278346	14	22278346	C3_vs_C2	22278346
14:22278348	14	22278348	C3_vs_C2	22278348
	14			22298923	22299625	VIT_214s0083g00250	uncharacterized protein loc100853032
	14			22303428	22307059	VIT_214s0083g00260	uncharacterized protein loc100853068
	14			22317395	22324014	VIT_214s0083g00280	unnamed protein product [Vitis vinifera]
	14			25640856	25646257	VIT_214s0068g01990	uncharacterized protein
	14			25646574	25647581	VIT_214s0068g02000	protein
	14	25652092		25652092	25653312	VIT_214s0068g02005	fasciclin-like arabinogalactan protein 20-like
14:25652715	14	25652715	C3_vs_C2	25652715
	14			25653512	25657981	VIT_214s0068g02010	protein
	14			25661323	25665745	VIT_214s0068g02020	translation factor
	14			25666502	25670927	VIT_214s0068g02030	mitochondrial import receptor subunit
	14			26293096	26297923	VIT_214s0171g00510	plant ubx domain-containing protein 1
	14			26301013	26309394	VIT_214s0171g00520	uncharacterized protein
	14			26310220	26330312	VIT_214s0171g00530	protein
14:26331160	14	26331160	C1_vs_C2	26331160
	14			26335136	26339266	VIT_214s0219g00020	probable carboxylesterase 11-like
	14			26345828	26347819	VIT_214s0219g00030	tpa: ring zinc finger domain superfamily protein
	14			26347956	26350673	VIT_214s0219g00040	zinc finger (c3hc4-type ring finger) protein family-like
	14			28039386	28040839	VIT_214s0066g01700	rna ligase cyclic nucleotide phosphodiesterase family protein
	14			28045323	28048092	VIT_214s0066g01710	protein trichome birefringence-like 22
	14	28049151		28049151	28057641	VIT_214s0066g01720	bah and tfiis domain-containing protein
14:28052743	14	28052743	C3_vs_C2	28052743
	14			28068903	28071876	VIT_214s0066g01730	transferring glycosyl
	14			28075745	28077729	VIT_214s0066g01740	#NAME?
	14			28078565	28083492	VIT_214s0066g01750	ankyrin repeat domain-containing protein emb506
	15			2143284	2143568	VIT_215s0024g01105	f-box kelch-repeat protein skip4-like
	15			2157183	2164328	VIT_215s0024g01110	#N/A
	15	2197221		2197221	2198515	VIT_215s0024g01120	vacuolar protein sorting-associated protein 41 homolog
15:2197505	15	2197505	C1_vs_C2	2197505
15:2197505	15	2197505	C3_vs_C2	2197505
	15			2209436	2209624	VIT_215s0024g01150	unnamed protein product [Vitis vinifera]
	15			2213830	2214108	VIT_215s0024g01160	predicted protein [Populus trichocarpa]
	15			2230223	2235131	VIT_215s0024g01170	uncharacterized protein loc100260757
	15			4895437	4896718	VIT_215s0045g00250	auxilin-like protein
	15			4896719	4897072	VIT_215s0045g00260	unnamed protein product [Vitis vinifera]
	15			4921490	4937672	VIT_215s0045g00270	serine threonine-protein phosphatase bsl2-like
15:4986534	15	4986534	C3_vs_C2	4986534
15:4986554	15	4986554	C3_vs_C2	4986554
	15			5006910	5007406	VIT_215s0045g00290	uncharacterized protein
	15			5012760	5013392	VIT_215s0045g00300	nuclear export mediator factor nemf-like
	15			5018872	5024869	VIT_215s0045g00310	cyclin-dependent protein kinase p34cdc2
	15			5696570	5702496	VIT_215s0045g00690	#N/A
	15			5754087	5769621	VIT_215s0045g00710	disease resistance protein at4g27190-like
	15			5794583	5795562	VIT_215s0045g00730	#N/A
15:5816498	15	5816498	C1_vs_C2	5816498
	15			5843881	5848456	VIT_215s0045g00750	unnamed protein product [Vitis vinifera]
	15			5870948	5880531	VIT_215s0045g00760	#N/A
	15			5894116	5900030	VIT_215s0045g00770	ribosomal protein s15 family protein
	15			6661278	6718765	VIT_215s0045g01190	3-hydroxyisobutyryl-coenzyme a expressed
	15			6772737	6773423	VIT_215s0045g01200	e3 ubiquitin-protein ligase pub23-like
	15			6776650	6779863	VIT_215s0045g01210	unnamed protein product [Vitis vinifera]
15:6780795	15	6780795	C1_vs_C2	6780795
	15			6805711	6812772	VIT_215s0045g01220	kinase-like protein
	15			6824428	6832976	VIT_215s0045g01230	phosphatidylinositol n-acetylglucosaminyltransferase subunit p
	15			6848551	6875648	VIT_215s0045g01250	translation initiation factor eif-2b epsilon subunit
	15			7498164	7498289	VIT_215s0045g01500	unnamed protein product [Vitis vinifera]
	15			7536750	7537283	VIT_215s0045g01510	nuclear pore complex protein nup155-like
	15			7543895	7547614	VIT_215s0045g01520	protein wax2-like
15:7625555	15	7625555	C1_vs_C2	7625555
	15			7639601	7643264	VIT_215s0045g01590	protein wax2-like
	15			7647421	7648971	VIT_215s0045g01600	protein wax2-like
	15			7740880	7741065	VIT_215s0107g00010	unnamed protein product [Vitis vinifera]
	15			10229588	10230663	VIT_215s0021g00565	type receptor kinase
	15			10246660	10257979	VIT_215s0021g00570	acyl carrier protein
	15			10261053	10264196	VIT_215s0021g00580	#N/A
15:10300950	15	10300950	C3_vs_C2	10300950
15:10300953	15	10300953	C3_vs_C2	10300953
15:10300955	15	10300955	C3_vs_C2	10300955
	15			10319594	10321427	VIT_215s0021g00600	hypothetical protein VITISV_020661 [Vitis vinifera]
	15			10328671	10349892	VIT_215s0021g00610	histone deacetylase
	15			10371482	10372117	VIT_215s0021g00620	hypothetical protein VITISV_010715 [Vitis vinifera]
	15			12061523	12101340	VIT_215s0021g01530	gram domain-containing protein 1a-like
	15			12130488	12139541	VIT_215s0021g01540	protein kinase g11a-like
	15	12144435		12144435	12151200	VIT_215s0021g01550	uncharacterized protein
15:12146305	15	12146305	C3_vs_C2	12146305
	15			12155714	12183495	VIT_215s0021g01560	leucine carboxyl methyltransferase
	15			12199164	12212743	VIT_215s0021g01580	cop9 signalosome complex subunit 7
	15			12223557	12224200	VIT_215s0021g01590	erf2 transcription factor
	15			13465745	13469744	VIT_215s0021g02480	ribosomal protein
	15			13471729	13474826	VIT_215s0021g02490	protein transport protein sec61 subunit beta
	15	13492949		13492949	13499396	VIT_215s0021g02500	hypothetical protein VITISV_000136 [Vitis vinifera]
15:13493502	15	13493502	C3_vs_C2	13493502
	15			13505300	13507397	VIT_215s0021g02510	gata transcription factor 2
	15			13507649	13513492	VIT_215s0021g02520	protein
	15			13522444	13526100	VIT_215s0021g02540	ccr4-not transcription complex subunit
	15			15268234	15269562	VIT_215s0048g01150	transcription factor tcp9-like
	15			15273709	15289793	VIT_215s0048g01160	phospholipase d
	15	15292110		15292110	15303630	VIT_215s0048g01170	subtilisin-like protease-like
15:15302311	15	15302311	C3_vs_C2	15302311
	15			15309080	15311386	VIT_215s0048g01180	subtilisin-like protease-like
	15			15326981	15338686	VIT_215s0048g01200	xylem serine proteinase
	15			15340523	15344314	VIT_215s0048g01210	xylem serine proteinase 1
	15			16111598	16122769	VIT_215s0048g01990	probable methyltransferase pmt13-like
	15			16132270	16139034	VIT_215s0048g02000	homeobox-leucine zipper protein anthocyaninless 2-like
	15	16151788		16151788	16158608	VIT_215s0048g02010	shaggy-related protein kinase theta-like
15:16156959	15	16156959	C3_vs_C2	16156959
	15			16158915	16161846	VIT_215s0048g02020	pentatricopeptide repeat-containing protein
	15			16165339	16170526	VIT_215s0048g02030	e3 ubiquitin-protein ligase
	15			16172663	16173612	VIT_215s0048g02040	unnamed protein product [Vitis vinifera]
	15			17642880	17644150	VIT_215s0046g00720	pinus taeda anonymous locus 2_10390_01 genomic sequence
	15			17645379	17666663	VIT_215s0046g00740	tetratricopeptide repeat-containing protein
	15			17645393	17647961	VIT_215s0046g00730	dopamine beta-
15:17654154	15	17654154	C3_vs_C2	17654154
	15			17668737	17674733	VIT_215s0046g00750	dna-binding protein rhl1
	15			17677646	17689523	VIT_215s0046g00760	histone-lysine n-methyltransferase atx4-like
	15			17698522	17699025	VIT_215s0046g00762	hypothetical protein VITISV_005767 [Vitis vinifera]
	15			18583948	18591259	VIT_215s0046g01740	uncharacterized protein
	15			18592269	18604319	VIT_215s0046g01750	golgin candidate 3-like
	15	18603409		18603409	18608203	VIT_215s0046g01760	24 kda seed maturation protein
15:18605697	15	18605697	C3_vs_C2	18605697
	15			18608370	18613777	VIT_215s0046g01770	diacylglycerol kinase-like
	15			18614397	18617181	VIT_215s0046g01780	50s ribosomal protein l5
	15			18621750	18628205	VIT_215s0046g01790	dna binding
	15			19020188	19034290	VIT_215s0046g02250	c-terminal binding protein
	15			19038764	19043819	VIT_215s0046g02260	transcription factor asg4-like
	15	19043970		19043970	19057707	VIT_215s0046g02270	uncharacterized protein
15:19055257	15	19055257	C1_vs_C2	19055257
	15			19076399	19083240	VIT_215s0046g02280	ubiquitin-conjugating enzyme
	15			19083348	19097047	VIT_215s0046g02290	atp-dependent helicase brm
	15			19103532	19106831	VIT_215s0046g02300	beta-cyanoalanine synthase
	15			19416274	19418296	VIT_215s0046g02680	unnamed protein product [Vitis vinifera]
	15			19419421	19429275	VIT_215s0046g02690	rrna-processing protein fcf1 homolog
	15	19430011		19430011	19440537	VIT_215s0046g02700	acyl-coenzyme a thioesterase 8-like
15:19434384	15	19434384	C3_vs_C2	19434384
15:19434399	15	19434399	C3_vs_C2	19434399
	15			19447247	19450384	VIT_215s0046g02710	f-box kelch-repeat protein skip4-like
	15			19452590	19452951	VIT_215s0046g02720	probable disease resistance protein rdl6 rf9-like
	15			19454696	19457671	VIT_215s0046g02730	probable disease resistance protein rdl6 rf9-like
	15			19687801	19689234	VIT_215s0046g03040	actin depolymerizing
	15			19689435	19691896	VIT_215s0046g03050	o-glucosyltransferase rumi homolog
	15	19692688		19692688	19693047	VIT_215s0046g03060	ktel motif-containing protein
15:19692917	15	19692917	C3_vs_C2	19692917
15:19692985	15	19692985	C3_vs_C2	19692985
	15			19693653	19695701	VIT_215s0046g03070	o-glucosyltransferase rumi homolog
	15			19697832	19699519	VIT_215s0046g03080	kdel motif-containing protein 1
	15			19702407	19708708	VIT_215s0046g03090	o-glucosyltransferase rumi homolog
	16			1498813	1499797	VIT_216s0039g01754	transcription factor myb39-like
	16			1530423	1531206	VIT_216s0039g01756	transcription factor myb39-like
	16	1565617		1565617	1569034	VIT_216s0039g01758	protein
16:1565900	16	1565900	C3_vs_C2	1565900
	16			1601585	1601779	VIT_216s0039g01760	unnamed protein product [Vitis vinifera]
	16			1601861	1603695	VIT_216s0039g01761	transcription factor myb39-like
	16			1606168	1613487	VIT_216s0039g01762	myb-related protein myb4-like
	16			3199283	3200692	VIT_216s0039g02781	hypothetical protein VITISV_036350 [Vitis vinifera]
	16			3212610	3213020	VIT_216s0039g02782	hypothetical protein VITISV_036350 [Vitis vinifera]
	16			3222579	3222989	VIT_216s0039g02783	hypothetical protein VITISV_036350 [Vitis vinifera]
16:3230921	16	3230921	C1_vs_C2	3230921
16:3230950	16	3230950	C1_vs_C2	3230950
16:3230976	16	3230976	C1_vs_C2	3230976
16:3242530	16	3242530	C1_vs_C2	3242530
16:3242536	16	3242536	C1_vs_C2	3242536
	16			3247848	3248258	VIT_216s0039g02784	hypothetical protein VITISV_036350 [Vitis vinifera]
	16			3270722	3271132	VIT_216s0039g02785	uncharacterized protein
	16			3272035	3272268	VIT_216s0039g02786	hooker s evening primrose chloroplast hypothetical kda protein in ycf9-trns intergenic region
	16			4710657	4711446	VIT_216s0013g00010	germin-like protein 2-1-like
	16			4718766	4719215	VIT_216s0013g00025	uncharacterized protein loc100852902
	16			4735261	4735986	VIT_216s0013g00040	uncharacterized protein loc100852902
16:4739505	16	4739505	C3_vs_C2	4739505
16:4739513	16	4739513	C3_vs_C2	4739513
	16			4741294	4741739	VIT_216s0013g00050	uncharacterized protein loc100852902
	16			4756055	4756844	VIT_216s0013g00060	germin-like protein 2-1-like
	16			4762278	4762924	VIT_216s0013g00070	uncharacterized protein loc100852902
	16			6651931	6655626	VIT_216s0013g00920	unnamed protein product [Vitis vinifera]
	16			6662528	6664034	VIT_216s0013g00930	partner of y14-mago
	16	6664521		6664521	6675058	VIT_216s0013g00940	kinetochore protein
16:6668195	16	6668195	C3_vs_C2	6668195
16:6668214	16	6668214	C3_vs_C2	6668214
16:6668264	16	6668264	C3_vs_C2	6668264
	16			6676142	6677082	VIT_216s0013g00950	ethylene-responsive transcription factor 5
	16			6692473	6693594	VIT_216s0013g00970	ethylene-responsive transcription factor 5
	16			6705921	6706850	VIT_216s0013g00980	ethylene-responsive transcription factor 5
	16			8685578	8686327	VIT_216s0013g01710	receptor-like protein 12-like
	16			8701814	8703425	VIT_216s0013g01720	isoaspartyl peptidase l-asparaginase 3 subunit beta
	16			8703806	8708897	VIT_216s0013g01730	receptor-like protein 12-like
16:8716734	16	8716734	C3_vs_C2	8716734
16:8716735	16	8716735	C3_vs_C2	8716735
16:8716768	16	8716768	C3_vs_C2	8716768
	16			8729918	8731307	VIT_216s0013g01740	unnamed protein product [Vitis vinifera]
	16			8753665	8773679	VIT_216s0013g01750	ceramide kinase
	16			8820495	8823995	VIT_216s0013g01760	derlin-1
	16			9126456	9128923	VIT_216s0013g01940	protein kinase
	16			9174928	9178842	VIT_216s0013g01950	hexose carrier protein hex6
	16			9239491	9240210	VIT_216s0013g01955	transcription factor jumonji and c5hc2 type zinc finger domain-containing protein
16:9267100	16	9267100	C1_vs_C2	9267100
16:9267121	16	9267121	C1_vs_C2	9267121
	16			9280286	9291614	VIT_216s0013g01960	condensin complex subunit 3
	16			9325767	9326189	VIT_216s0013g01965	ltp-like cystein-rich peptide
	16			9455795	9456227	VIT_216s0013g01970	pleckstrin homology domain-containing
	16			15604719	15610731	VIT_216s0100g00190	pentatricopeptide repeat-containing protein
	16			15611819	15613829	VIT_216s0100g00200	molybdopterin cofactor
	16	15613830		15613830	15614625	VIT_216s0100g00210	unnamed protein product [Vitis vinifera]
16:15613880	16	15613880	C3_vs_C2	15613880
	16			15621076	15621389	VIT_216s0100g00220	#N/A
	16	15621603		15621603	15623941	VIT_216s0100g00230	glucose-methanol-choline oxidoreductase family protein
16:15623633	16	15623633	C1_vs_C2	15623633
	16			15623942	15628684	VIT_216s0100g00240	glucose-methanol-choline oxidoreductase family protein
	16			15628685	15630144	VIT_216s0100g00250	choline dehydrogenase
	16			15638748	15639528	VIT_216s0100g00260	#N/A
	16			20450345	20450890	VIT_216s0148g00390	unnamed protein product [Vitis vinifera]
	16			20450954	20452025	VIT_216s0148g00400	probable receptor-like protein kinase at1g67000-like
	16	20455902		20455902	20459008	VIT_216s0148g00410	probable receptor-like protein kinase at1g67000-like
16:20458839	16	20458839	C3_vs_C2	20458839
16:20458907	16	20458907	C3_vs_C2	20458907
16:20458908	16	20458908	C3_vs_C2	20458908
16:20458909	16	20458909	C3_vs_C2	20458909
	16			20461522	20462194	VIT_216s0148g00420	probable receptor-like protein kinase at1g67000-like
	16			20475899	20478938	VIT_216s0098g00010	probable receptor-like protein kinase at5g39020-like
	16			20479986	20483310	VIT_216s0098g00020	probable receptor-like protein kinase at1g67000-like
	17			5320630	5325215	VIT_217s0000g04913	flavonol 4 -
	17			5334714	5341030	VIT_217s0000g04916	uncharacterized protein loc100259948
	17			5354564	5357443	VIT_217s0000g04920	histidine kinase 3
17:5369419	17	5369419	C1_vs_C2	5369419
17:5369419	17	5369419	C3_vs_C2	5369419
17:5369423	17	5369423	C1_vs_C2	5369423
17:5369423	17	5369423	C3_vs_C2	5369423
	17			5376131	5377405	VIT_217s0000g04930	sulfotransferase 17-like
	17			5380078	5381457	VIT_217s0000g04933	sulfotransferase 17-like
	17			5381828	5383506	VIT_217s0000g04936	probable galacturonosyltransferase 11-like
	17			7659425	7663628	VIT_217s0000g06960	udp-glucose 6-
	17			7666323	7667420	VIT_217s0000g06965	conserved hypothetical protein [Ricinus communis]
	17	7667965		7667965	7677035	VIT_217s0000g06970	diacylglycerol kinase 1-like
17:7675466	17	7675466	C3_vs_C2	7675466
	17			7682022	7685783	VIT_217s0000g06980	40s ribosomal protein s19
	17			7690973	7692369	VIT_217s0000g06990	ribosomal protein l2
	17			7700424	7711299	VIT_217s0000g07000	paf1 complex component
	17			11182221	11182762	VIT_217s0000g09530	unnamed protein product [Vitis vinifera]
	17			11202155	11202640	VIT_217s0000g09540	#N/A
	17	11202641		11202641	11204433	VIT_217s0000g09550	cytochrome
17:11203771	17	11203771	C1_vs_C2	11203771
	17			11284591	11286979	VIT_217s0000g09570	cytochrome
	17			11321722	11322467	VIT_217s0000g09590	unnamed protein product [Vitis vinifera]
	17			11329650	11329799	VIT_217s0000g09600	unnamed protein product [Vitis vinifera]
	18			8368597	8373160	VIT_218s0001g09990	cysteine proteinase rd21a-like
	18			8391286	8394493	VIT_218s0001g10030	wrky transcription
	18			8406065	8407692	VIT_218s0001g10040	uncharacterized protein at4g06744-like
18:8409250	18	8409250	C1_vs_C2	8409250
	18			8411528	8412438	VIT_218s0001g10050	uncharacterized protein at4g06744-like
	18			8412439	8412909	VIT_218s0001g10060	uncharacterized protein at4g06744-like
	18			8418285	8422161	VIT_218s0001g10070	probable inactive receptor kinase at5g67200-like
	18			10942587	10945785	VIT_218s0001g12840	adp-glucose pyrophosphorylase large subunit
	18			10950974	10953358	VIT_218s0001g12850	50s ribosomal protein l31
	18	10961548		10961548	10963014	VIT_218s0001g12860	uncharacterized protein
18:10962562	18	10962562	C3_vs_C2	10962562
	18			10967830	10971646	VIT_218s0001g12870	cytochrome family subfamily polypeptide 1
	18			10974143	10982618	VIT_218s0001g12880	jasmonate o-methyltransferase
	18			10990228	10995000	VIT_218s0001g12890	jasmonate o-methyltransferase
	18			14379717	14382427	VIT_218s0166g00310	unnamed protein product [Vitis vinifera]
	18			14382428	14384232	VIT_218s0166g00320	abc transporter
	18	15159481		15159481	15161375	VIT_218s0076g00100	at5g42310-like partial
18:15160959	18	15160959	C3_vs_C2	15160959
18:15161021	18	15161021	C3_vs_C2	15161021
	18			15773213	15774934	VIT_218s0076g00190	unnamed protein product [Vitis vinifera]
	18			15784878	15786089	VIT_218s0076g00200	gras family transcription factor
	18			15792365	15844275	VIT_218s0076g00210	embryogenesis-associated protein emb8
	18			16296859	16297521	VIT_218s0076g00370	60s acidic ribosomal protein
	18			16303271	16307327	VIT_218s0076g00380	abc transporter f family member 4-like
	18			16506973	16507131	VIT_218s0086g00040	#N/A
18:16974278	18	16974278	C1_vs_C3	16974278
18:16974278	18	16974278	C1_vs_C2	16974278
18:16976622	18	16976622	C1_vs_C2	16976622
18:16976631	18	16976631	C1_vs_C2	16976631
18:16977076	18	16977076	C1_vs_C2	16977076
18:17030329	18	17030329	C1_vs_C2	17030329
18:17030521	18	17030521	C1_vs_C2	17030521
18:17030903	18	17030903	C1_vs_C2	17030903
18:17033174	18	17033174	C1_vs_C2	17033174
18:17033938	18	17033938	C1_vs_C2	17033938
	18			17293316	17296437	VIT_218s0086g00180	protein
	18			17367955	17397084	VIT_218s0086g00190	magnesium transporter nipa2
	18			17398074	17400018	VIT_218s0086g00200	protein
	19			5714933	5715632	VIT_219s0014g05320	probable lrr receptor-like serine threonine-protein kinase at1g06840-like
	19			5716035	5719590	VIT_219s0014g05330	ankyrin repeat-containing
	19	5727868		5727868	5728849	VIT_219s0014g05340	tpa: ankyrin repeat domain family protein
19:5728338	19	5728338	C1_vs_C2	5728338
	19			5737316	5737897	VIT_219s0014g05350	unnamed protein product [Vitis vinifera]
	19			5753844	5754801	VIT_219s0014g05360	low quality protein: replication factor a protein 1-like
	19			5754802	5755501	VIT_219s0014g05370	low quality protein: replication factor a protein 1-like
	19			6172347	6176757	VIT_219s0177g00320	chloroplast lipocalin
	19			6178875	6179177	VIT_219s0177g00330	ankyrin repeat family protein
	19	6181660		6181660	6184807	VIT_219s0177g00340	ankyrin repeat family protein
19:6182274	19	6182274	C1_vs_C2	6182274
19:6182274	19	6182274	C3_vs_C2	6182274
	19			6185405	6188448	VIT_219s0177g00350	uncharacterized protein
	19			6197950	6205606	VIT_219s0177g00360	trafficking protein particle complex subunit 3
	19			6210099	6210900	VIT_219s0177g00366	transmembrane protein 45b-like
	19			6358558	6363400	VIT_219s0090g00240	cc-nbs-lrr resistance protein
	19			6368383	6371752	VIT_219s0090g00260	cc-nbs-lrr resistance protein
	19	6379500		6379500	6406543	VIT_219s0090g00270	uncharacterized protein
19:6401250	19	6401250	C1_vs_C2	6401250
19:6401294	19	6401294	C1_vs_C2	6401294
	19			6413956	6423035	VIT_219s0090g00280	dna binding protein
	19			6436138	6452357	VIT_219s0090g00300	uncharacterized protein
	19			6453214	6460545	VIT_219s0090g00310	at hook motif-containing protein
	19			7666638	7671193	VIT_219s0090g01580	lysine decarboxylase
	19			7669392	7674147	VIT_219s0090g01590	mitochondrial import inner membrane translocase subunit tim22
	19	7676192		7676192	7684462	VIT_219s0090g01600	kinesin motor family protein
19:7684332	19	7684332	C1_vs_C2	7684332
	19			7694570	7697654	VIT_219s0090g01610	calcium-dependent lipid-binding domain-containing protein
	19			7698174	7698611	VIT_219s0090g01620	#N/A
	19			7698971	7699671	VIT_219s0090g01630	cytochrome
	19			10294864	10301902	VIT_219s0015g01640	#N/A
	19			10302482	10305368	VIT_219s0015g01650	uncharacterized protein
	19			10312714	10314781	VIT_219s0015g01660	uncharacterized protein
19:10327879	19	10327879	C1_vs_C2	10327879
	19			10331290	10331998	VIT_219s0015g01680	late embryogenesis abundant hydroxyproline-rich glycoprotein family member
	19			10332463	10337607	VIT_219s0015g01690	protein
	19	10385087		10385087	10387248	VIT_219s0015g01700	unnamed protein product [Vitis vinifera]
19:10385096	19	10385096	C1_vs_C2	10385096
19:10385096	19	10385096	C3_vs_C2	10385096
19:10385169	19	10385169	C1_vs_C2	10385169
19:10385169	19	10385169	C3_vs_C2	10385169
19:10385179	19	10385179	C1_vs_C2	10385179
19:10385179	19	10385179	C3_vs_C2	10385179
	19			10387374	10388450	VIT_219s0015g01710	kinesin-like protein kif22-like
	19			10399653	10401970	VIT_219s0015g01720	fructose-bisphosphate aldolase
	19			10402253	10419777	VIT_219s0015g01730	uracil phosphoribosyltransferase
	19			13993002	14016957	VIT_219s0138g00120	callose synthase
	19			14064445	14074339	VIT_219s0138g00140	integral membrane single c2 domain protein
	19			14064565	14065799	VIT_219s0138g00130	pentatricopeptide repeat-containing protein
19:14377791	19	14377791	C1_vs_C2	14377791
19:14377792	19	14377792	C1_vs_C2	14377792
19:14377805	19	14377805	C1_vs_C2	14377805
19:14377822	19	14377822	C1_vs_C2	14377822
	19			14478763	14479213	VIT_219s0135g00010	ureide permease 5
	19			14503177	14503440	VIT_219s0135g00015	abc transporter c family member 5-like
	19			14506377	14506880	VIT_219s0135g00020	transport protein
	19			15603130	15605112	VIT_219s0140g00140	gibberellin 2-oxidase
	19			15646432	15646734	VIT_219s0140g00160	iq calmodulin-binding motif family protein
	19			15663614	15663916	VIT_219s0140g00180	iq calmodulin-binding motif family protein
19:15664969	19	15664969	C3_vs_C2	15664969
19:15665012	19	15665012	C3_vs_C2	15665012
19:15665043	19	15665043	C3_vs_C2	15665043
	19			15709443	15709901	VIT_219s0140g00190	#N/A
	19			15754626	15781212	VIT_219s0140g00200	ubiquitin carboxyl-terminal hydrolase 15-like
	19			15777516	15781212	VIT_219s0140g00210	heme-binding protein 2
